# Supplementary material for: Evolutionary ecology of microbial populations inhabiting deep sea sediments associated with cold seeps
Source: Nat Commun. 2023 Feb 28;14:1127. doi: 10.1038/s41467-023-36877-3 (PMC9974965; doi:10.1038/s41467-023-36877-3)
Supplement: Supplementary file 4 — Supplementary Data 1 [file 41467_2023_36877_MOESM4_ESM.xlsx]

## Sheet: Supp Data 1
Supplementary Data 1. Sampling and geographic information about each site.
Geographic location	Abbreviation	BioProject	Sequencing platform	Raw reads file	Sample name	Depth (mbsf)	Source DOI	Source reference
Northwestern Gulf of Mexico	GOM-D	PRJNA553005	HiSeq 2500	GoM_SRR9649755	D24_0.1	0.1-0.15	https://doi.org/10.1038/s41598-020-62840-z	Metagenomic views of microbial dynamics influenced by hydrocarbon seepage in sediments of the Gulf of Mexico
				GoM_SRR9649756	D27_0.1	0.1-0.15
				GoM_SRR9649758	D33_0.1	0.1-0.15
				GoM_SRR9649759	D72_0.1	0.1-0.15
				GoM_SRR9649760	D75_0.1	0.1-0.15
Eastern Gulf of Mexico	EGM	PRJNA485648	NextSeq 500	E26	E26_0.1	0-0.2	https://doi.org/10.1038/s41467-019-09747-0	Metabolic potential of uncultured bacteria and archaea associated with petroleum seepage in deep-sea sediments
				E29	E29_0.1	0-0.2
				E44	E44_0.1	0-0.2
Scotian Basin	SB	PRJNA598277	NextSeq 500	SB_S1	SB_0	0	https://doi.org/10.1038/s41467-020-19648-2	Thermogenic hydrocarbon biodegradation by diverse depth-stratified microbial populations at a Scotian Basin cold seep
				SB_S2	SB_0.2	0.2
				SB_S3	SB_0.6	0.6
				SB_S4	SB_1	1
				SB_S5	SB_1.5	1.5
				SB_S6	SB_2	2
				SB_S7	SB_2.5	2.5
				SB_S8	SB_3.15	3.15
South China Sea: Haiyang4 cold seep	HY4	PRJNA702903	HiSeq 2500	GJ-DNA-9	HY4_0.01	0-0.02	https://doi.org/10.1111/1462-2920.15796	Microbial ecology of sulfur cycling near the sulfate-methane
				GA-6	HY4_0.07	0.06-0.08
				GJ-DNA-11	HY4_0.09	0.08-0.10
				GJ-DNA-12	HY4_0.17	0.16-0.18
				GA-7	HY4_0.23	0.22-0.24
				GJ-DNA-10	HY4_0.25	0.24-0.26
South China Sea: Site F cold seep	SF		HiSeq 2500	HDNA3	SF_0.01	0-0.02
				GA-1	SF_0.07	0.06-0.08
				GA-2	SF_0.09	0.08-0.10
				GA-3	SF_0.11	0.10-0.12
				HDNA4	SF_0.17	0.16-0.18
				GA-4	SF_0.19	0.18-0.20
				GA-5	SF_0.25	0.24-0.26
South China sea: Haima seep	HM1	PRJNA628571	HiSeq 2500	Haima1_GDNA17	HM1_0.03	0.02-0.04	https://doi.org/10.1016/j.dsr.2021.103489	Asgard archaea in the haima cold seep: Spatial distribution and genomic insights
				Haima1_GDNA18	HM1_0.11	0.10-0.12
				Haima1_GDNA19	HM1_0.19	0.18-0.20
				Haima1_GDNA20	HM1_0.26	0.26-0.28
				Haima1_GDNA21	HM1_0.28	0.26-0.28
	HM3			Haima3_GDNA22	HM3_0.11	0.10-0.12
				Haima3_GDNA23	HM3_0.19	0.18-0.20
				Haima3_GDNA24	HM3_0.27	0.26-0.28
				Haima3_GDNA25	HM3_0.35	0.34-0.36
				Haima3_GDNA26	HM3_0.75	0.74-0.76
	HM5			Haima5_GDNA6	HM5_0.01	0-0.02
				Haima5_GDNA1	HM5_0.05	0.04-0.06
				Haima5_GDNA2	HM5_0.13	0.12-0.14
				Haima5_GDNA3	HM5_0.21	0.20-0.22
				Haima5_GDNA4	HM5_0.29	0.28-0.30
South China sea: Haima seep	SY5	PRJNA739036	BGISEQ500	SY_S18	SY5_0.01	0-0.02	https://www.researchsquare.com/article/rs-2323106/v1	Deep sea cold seep is an atmospheric Hg sink and MeHg source
				SY_S19	SY5_0.05	0.04-0.06
				SY_S20	SY5_0.09	0.08-0.10
				SY_S21	SY5_0.13	0.12-0.14
				SY_S22	SY5_0.17	0.16-0.18
	SY6			SY_S23	SY6_0.01	0-0.02
				SY_S24	SY6_0.03	0.02-0.04
				SY_S25	SY6_0.07	0.06-0.08
				SY_S26	SY6_0.11	0.10-0.12
				SY_S27	SY6_0.15	0.14-0.16
				SY_S28	SY6_0.19	0.18-0.20
South China sea: Haima seep	S11	PRJNA738468	HiSeq 2500	S11_1	S11_0.05	0-0.1	https://doi.org/10.1101/2022.12.21.518016	Metal-driven anaerobic oxidation of methane as an important methane sink in methanic cold seep sediments
				S11_2	S11_0.15	0.2-0.3
				S11_3	S11_0.45	0.4-0.5
				S11_4	S11_0.85	0.8-0.9
				S11_5	S11_1.25	1.2-1.3
				S11_6	S11_1.65	1.6-1.7
				S11_7	S11_2.05	2-2.1
				S11_8	S11_2.45	2.4-2.5
				S11_9	S11_2.85	2.8-2.9
				S11_10	S11_3.25	3.2-3.3
				S11_11	S11_3.65	3.6-3.7
				S11_12	S11_4.05	4-4.1
				S11_13	S11_4.25	4.2-4.3
