# Supplementary material for: Evolutionary ecology of microbial populations inhabiting deep sea sediments associated with cold seeps
Source: Nat Commun. 2023 Feb 28;14:1127. doi: 10.1038/s41467-023-36877-3 (PMC9974965; doi:10.1038/s41467-023-36877-3)
Supplement: Supplementary file 5 — Supplementary Data 2 [file 41467_2023_36877_MOESM5_ESM.xlsx]

## Sheet: Supp Data 2
Supplementary Data 2. Summary statistics of archaeal and bacterial MAGs assembled from cold seep samples.
genome	completeness	contamination	score	strain_heterogeneity	length (bp)	N50	cluster_members	taxonomy
SB_S2_bin48	55.24	0.1	54.74	0	2399960	1827	1	d__Bacteria;p__AABM5-125-24;c__AABM5-125-24;o__;f__;g__;s__
SB_S3_bin19	81.42	0.1	80.92	0	2205260	4637	1	d__Bacteria;p__AABM5-125-24;c__AABM5-125-24;o__AABM5-125-24;f__AABM5-125-24;g__JABMRV01;s__
SY_Active_Co629	98.84	0	98.84	0	2636467	235470	1	d__Bacteria;p__AABM5-125-24;c__RPQS01;o__RPQS01;f__;g__;s__
Co_S11_435	84.06	7.04	48.86	20	4402866	4071	1	d__Bacteria;p__Acidobacteriota;c__Acidobacteriae;o__Bryobacterales;f__Bryobacteraceae;g__DRWS01;s__
SF_Co_bin_27	55.34	7.75	16.59	0	4511628	2215	1	d__Bacteria;p__Acidobacteriota;c__Acidobacteriae;o__Bryobacterales;f__Bryobacteraceae;g__DRWS01;s__
SB_Co_87	90.37	2.56	77.57	0	2389341	11700	9	d__Bacteria;p__Acidobacteriota;c__Aminicenantia;o__Aminicenantales;f__Aminicenantaceae;g__;s__
Co_S11_841	53.99	8.43	11.84	26.09	2279258	2647	1	d__Bacteria;p__Acidobacteriota;c__Aminicenantia;o__Aminicenantales;f__Aminicenantaceae;g__;s__
S11_8_30	75.58	2.83	61.43	20	2335785	9580	1	d__Bacteria;p__Acidobacteriota;c__Aminicenantia;o__Aminicenantales;f__Aminicenantaceae;g__;s__
SB_S2_bin18	87.81	4.81	63.76	33.33	3183564	5198	1	d__Bacteria;p__Acidobacteriota;c__Aminicenantia;o__Aminicenantales;f__Aminicenantaceae;g__;s__
SF_Co_bin_67	78.96	2.99	64.01	0	2403467	5813	2	d__Bacteria;p__Acidobacteriota;c__Aminicenantia;o__Aminicenantales;f__Aminicenantaceae;g__Aminicenans;s__
SB_Co_220	87	2.56	74.2	0	3144431	17357	1	d__Bacteria;p__Acidobacteriota;c__Aminicenantia;o__Aminicenantales;f__Aminicenantaceae;g__Aminicenans;s__
SY_Active_Co519	79.42	8.1	38.92	47.06	3170287	5448	1	d__Bacteria;p__Acidobacteriota;c__Aminicenantia;o__Aminicenantales;f__Aminicenantaceae;g__Aminicenans;s__
S11_13_8	82.85	4.27	61.5	0	1822885	11541	1	d__Bacteria;p__Acidobacteriota;c__Aminicenantia;o__Aminicenantales;f__Aminicenantaceae;g__Aminicenans;s__
HMR26_5	89.47	2.21	78.42	25	2629289	13099	5	d__Bacteria;p__Acidobacteriota;c__Aminicenantia;o__Aminicenantales;f__Aminicenantaceae;g__SOIA01;s__SOIA01 sp004378665
S11_2_1	81.49	1.71	72.94	0	2052966	6268	16	d__Bacteria;p__Acidobacteriota;c__Aminicenantia;o__Aminicenantales;f__Aminicenantaceae;g__SOIV01;s__SOIV01 sp004377005
SY_Active_Co95	87.86	5.84	58.66	11.11	3269994	8499	7	d__Bacteria;p__Acidobacteriota;c__Aminicenantia;o__Aminicenantales;f__Aminicenantaceae;g__WTAW01;s__
SF_Co_bin_121	75.28	4.91	50.73	45.45	5321282	5259	3	d__Bacteria;p__Acidobacteriota;c__Aminicenantia;o__Aminicenantales;f__Aminicenantaceae;g__WTAW01;s__
SF_Co_bin_128	61.49	7.46	24.19	6.67	2466469	2660	1	d__Bacteria;p__Acidobacteriota;c__Aminicenantia;o__Aminicenantales;f__Aminicenantaceae;g__WTAW01;s__
SF_Co_bin_124	54.22	2.02	44.12	33.33	1718326	13317	1	d__Bacteria;p__Acidobacteriota;c__Aminicenantia;o__Aminicenantales;f__Aminicenantaceae;g__WTAW01;s__
HY4_Co_81	52.35	8.88	7.95	18.75	1431846	2496	1	d__Bacteria;p__Acidobacteriota;c__Aminicenantia;o__Aminicenantales;f__Aminicenantaceae;g__WTAW01;s__
Co_S11_177	68.75	7.6	30.75	19.05	1590588	2717	1	d__Bacteria;p__Acidobacteriota;c__Aminicenantia;o__Aminicenantales;f__Aminicenantaceae;g__WTAW01;s__
SF_Co_bin_122	87.86	4.27	66.51	20	3298659	12353	1	d__Bacteria;p__Acidobacteriota;c__Aminicenantia;o__Aminicenantales;f__Aminicenantaceae;g__WTAW01;s__
SF_Co_bin_21	53.53	0	53.53	0	2543651	6927	1	d__Bacteria;p__Acidobacteriota;c__Aminicenantia;o__Aminicenantales;f__Aminicenantaceae;g__WTAW01;s__
HY4_Co_21	80.37	1.85	71.12	60	2490940	7138	6	d__Bacteria;p__Acidobacteriota;c__Aminicenantia;o__Aminicenantales;f__Aminicenantaceae;g__WTAW01;s__WTAW01 sp013139435
SF_HDNA4_27	80.13	1.76	71.33	66.67	2408884	4881	3	d__Bacteria;p__Acidobacteriota;c__Aminicenantia;o__UBA2199;f__UBA2199;g__;s__
S11_8_18	93.35	2.56	80.55	0	2096107	19551	2	d__Bacteria;p__Acidobacteriota;c__Aminicenantia;o__UBA2199;f__UBA2199;g__;s__
SY_Active_Co460	85.22	2.62	72.12	25	2298856	5769	2	d__Bacteria;p__Acidobacteriota;c__Aminicenantia;o__UBA2199;f__UBA2199;g__;s__
SB_S5_bin29	92.34	1.71	83.79	0	2555514	31122	1	d__Bacteria;p__Acidobacteriota;c__Aminicenantia;o__UBA2199;f__UBA2199;g__;s__
SB_Co_241	70.95	2.72	57.35	66.67	1942198	3109	1	d__Bacteria;p__Acidobacteriota;c__Aminicenantia;o__UBA2199;f__UBA2199;g__;s__
Co_S11_310	87.59	8.22	46.49	0	3235654	6224	1	d__Bacteria;p__Acidobacteriota;c__Aminicenantia;o__UBA2199;f__UBA2199;g__;s__
SF_Co_bin_7	50.15	0.28	48.75	100	1536932	2813	1	d__Bacteria;p__Acidobacteriota;c__Aminicenantia;o__UBA2199;f__UBA2199;g__UBA647;s__
SY_Active_Co73	78.79	9.13	33.14	33.33	2480805	3234	1	d__Bacteria;p__Acidobacteriota;c__Mor1;o__Mor1;f__Mor1;g__;s__
HY4_GJ_9_16	79.43	5.61	51.38	40	2984924	3025	8	d__Bacteria;p__Acidobacteriota;c__Thermoanaerobaculia;o__Thermoanaerobaculales;f__FEB-10;g__;s__
SF_Co_bin_101	92.74	7.62	54.64	46.15	4485470	6838	3	d__Bacteria;p__Acidobacteriota;c__Thermoanaerobaculia;o__Thermoanaerobaculales;f__FEB-10;g__;s__
HMR1_4	89.67	4.8	65.67	30.77	3947532	6352	3	d__Bacteria;p__Acidobacteriota;c__Thermoanaerobaculia;o__Thermoanaerobaculales;f__FEB-10;g__;s__
SY_S18_15	71.58	0.85	67.33	0	3329179	4661	1	d__Bacteria;p__Acidobacteriota;c__Thermoanaerobaculia;o__Thermoanaerobaculales;f__FEB-10;g__;s__
HY4_Co_39	66.92	5.9	37.42	0	3165692	3197	1	d__Bacteria;p__Acidobacteriota;c__Thermoanaerobaculia;o__Thermoanaerobaculales;f__FEB-10;g__;s__
HY4_Co_56	93.11	3.42	76.01	0	3925421	12003	1	d__Bacteria;p__Acidobacteriota;c__Thermoanaerobaculia;o__UBA5704;f__UBA5704;g__;s__
SF_Co_bin_2	85.89	2.99	70.94	0	4144462	5257	1	d__Bacteria;p__Acidobacteriota;c__Thermoanaerobaculia;o__UBA5704;f__UBA5704;g__;s__
SY_Active_Co79	64.75	4.39	42.8	0	2674556	2813	1	d__Bacteria;p__Acidobacteriota;c__UBA6911;o__JAAYUB01;f__JAAYUB01;g__;s__
HY4_Co_61	92.25	5.13	66.6	33.33	5630103	10579	1	d__Bacteria;p__Acidobacteriota;c__UBA6911;o__RPQK01;f__RPQK01;g__;s__
SF_Co_bin_97	93.96	3.63	75.81	40	5720439	7770	1	d__Bacteria;p__Acidobacteriota;c__UBA6911;o__RPQK01;f__RPQK01;g__;s__
SB_Co_94	60.76	3.42	43.66	55.56	1609630	2786	1	d__Bacteria;p__Acidobacteriota;c__UBA6911;o__RPQK01;f__RPQK01;g__;s__
HMR17_44	59.48	6.9	24.98	25	2690639	2538	1	d__Bacteria;p__Acidobacteriota;c__UBA890;o__;f__;g__;s__
SY_Active_Co434	51.75	5.57	23.9	25	2612109	2440	1	d__Bacteria;p__Acidobacteriota;c__UBA890;o__;f__;g__;s__
SF_Co_bin_66	72.41	1.72	63.81	0	3350657	6434	3	d__Bacteria;p__Acidobacteriota;c__UBA890;o__UBA890;f__UBA890;g__;s__
HY4_Co_33	61.21	3.45	43.96	50	2881407	4073	2	d__Bacteria;p__Acidobacteriota;c__UBA890;o__UBA890;f__UBA890;g__;s__
Co_S11_647	58.56	7.69	20.11	0	3671116	2590	1	d__Bacteria;p__Acidobacteriota;c__Vicinamibacteria;o__Bin61;f__SMYC01;g__;s__
SY_S23_6	91.79	2.29	80.34	40	2947726	8575	2	d__Bacteria;p__Actinobacteriota;c__Acidimicrobiia;o__Acidimicrobiales;f__Microtrichaceae;g__;s__
S11_13_34	76.25	1.42	69.15	0	1708462	3889	2	d__Bacteria;p__Actinobacteriota;c__Acidimicrobiia;o__UBA5794;f__;g__;s__
SB_S2_bin50	69.18	6.75	35.43	0	2239862	1765	1	d__Bacteria;p__Actinobacteriota;c__Acidimicrobiia;o__UBA5794;f__;g__;s__
SB_S1_bin5	51.32	1.88	41.92	0	1419067	2244	1	d__Bacteria;p__Actinobacteriota;c__Acidimicrobiia;o__UBA5794;f__SHLN01;g__;s__
SF_GA_2_1	50.05	5.41	23	57.14	1058566	1435	2	d__Bacteria;p__Actinobacteriota;c__Acidimicrobiia;o__UBA5794;f__UBA11373;g__;s__
SF_GA_1_9	50.27	2.14	39.57	66.67	1072548	2152	4	d__Bacteria;p__Actinobacteriota;c__Acidimicrobiia;o__UBA5794;f__UBA5794;g__;s__
SY_S19_31	78.31	3.85	59.06	42.86	2230601	7753	4	d__Bacteria;p__Actinobacteriota;c__Acidimicrobiia;o__UBA5794;f__UBA5794;g__;s__
HY4_GA_6_3	69.44	5.13	43.79	0	1537385	2762	3	d__Bacteria;p__Actinobacteriota;c__Acidimicrobiia;o__UBA5794;f__UBA5794;g__;s__
SY_Active_Co486	74.86	6.41	42.81	66.67	1948298	13160	1	d__Bacteria;p__Actinobacteriota;c__Acidimicrobiia;o__UBA5794;f__UBA5794;g__;s__
HY4_Co_63	70.75	4.02	50.65	33.33	2296160	19423	1	d__Bacteria;p__Actinobacteriota;c__Acidimicrobiia;o__UBA5794;f__UBA5794;g__;s__
S11_11_1	83.38	3.15	67.63	16.67	2228560	4596	1	d__Bacteria;p__Actinobacteriota;c__Acidimicrobiia;o__UBA5794;f__UBA5794;g__;s__
HY4_Co_62	69.1	6.72	35.5	46.67	2063869	7609	1	d__Bacteria;p__Actinobacteriota;c__Acidimicrobiia;o__UBA5794;f__UBA5794;g__;s__
SY_Active_Co325	77.95	2.28	66.55	20	1828715	16917	1	d__Bacteria;p__Actinobacteriota;c__Acidimicrobiia;o__UBA5794;f__UBA5794;g__;s__
SF_Co_bin_85	65.23	8.28	23.83	35.71	2304431	1588	1	d__Bacteria;p__Actinobacteriota;c__Acidimicrobiia;o__UBA5794;f__UBA5794;g__;s__
SB_S1_bin1	63.68	1.62	55.58	60	1391473	3187	1	d__Bacteria;p__Actinobacteriota;c__Acidimicrobiia;o__UBA5794;f__ZC4RG35;g__SZUA-217;s__
S11_4_16	82.43	0.25	81.18	0	3137720	5271	2	d__Bacteria;p__Actinobacteriota;c__Actinomycetia;o__Mycobacteriales;f__Mycobacteriaceae;g__Mycobacterium;s__
SY_S23_16	53.46	6.38	21.56	52.94	1407902	2808	1	d__Bacteria;p__Actinobacteriota;c__Actinomycetia;o__Nanopelagicales;f__GCA-2699445;g__;s__
Co_S11_793	62.72	2.92	48.12	33.33	1579408	2648	1	d__Bacteria;p__Actinobacteriota;c__Thermoleophilia;o__Ga0077560;f__Ga0077560;g__Ga0077541;s__
Co_S11_927	83.18	2.37	71.33	25	1369099	10038	2	d__Bacteria;p__Actinobacteriota;c__UBA1414;o__;f__;g__;s__
Co_S11_444	78.64	3.82	59.54	100	1373471	6756	1	d__Bacteria;p__Actinobacteriota;c__UBA1414;o__;f__;g__;s__
SB_Co_63	72.27	2.81	58.22	75	957725	6476	1	d__Bacteria;p__Actinobacteriota;c__UBA1414;o__;f__;g__;s__
S11_3_7	78.42	1.82	69.32	50	1193447	5328	3	d__Bacteria;p__Actinobacteriota;c__UBA1414;o__UBA1414;f__UBA1414;g__;s__
SY_Active_Co169	88.64	6.22	57.54	14.29	3672766	5005	2	d__Bacteria;p__Actinobacteriota;c__UBA1414;o__UBA1414;f__UBA1414;g__;s__
SB_Co_89	85.71	4.7	62.21	50	1486913	4765	1	d__Bacteria;p__Actinobacteriota;c__UBA1414;o__UBA1414;f__UBA1414;g__;s__
SY_Active_Co235	85.61	8.72	42.01	63.64	1560022	3754	1	d__Bacteria;p__Actinobacteriota;c__UBA1414;o__UBA1414;f__UBA1414;g__;s__
Co_S11_665	75	7.81	35.95	15.38	1578066	4317	1	d__Bacteria;p__Actinobacteriota;c__UBA1414;o__UBA1414;f__UBA1414;g__;s__
SB_Co_223	81.16	4.55	58.41	60	1077955	3791	1	d__Bacteria;p__Actinobacteriota;c__UBA1414;o__UBA1414;f__UBA1414;g__;s__
S11_13_7	53.23	7.27	16.88	7.69	1006480	7374	1	d__Bacteria;p__Actinobacteriota;c__UBA1414;o__UBA1414;f__UBA1414;g__;s__
Co_S11_798	57.1	6.73	23.45	20	1614898	2614	1	d__Bacteria;p__Actinobacteriota;c__UBA1414;o__UBA1414;f__UBA1414;g__;s__
Co_S11_876	57.64	5.45	30.39	28.57	1465802	2573	1	d__Bacteria;p__Actinobacteriota;c__UBA1414;o__UBA1414;f__UBA1414;g__;s__
SB_Co_113	89.09	2.73	75.44	66.67	1830535	6186	1	d__Bacteria;p__Actinobacteriota;c__UBA1414;o__UBA1414;f__UBA1414;g__;s__
E29_bin6	65.6	1.19	59.65	50	1226185	3526	1	d__Bacteria;p__Actinobacteriota;c__UBA1414;o__UBA1414;f__UBA1414;g__;s__
SF_Co_bin_79	65.22	6.58	32.32	66.67	1554023	2713	1	d__Bacteria;p__Actinobacteriota;c__UBA1414;o__UBA1414;f__UBA1414;g__;s__
SB_S4_bin49	75	8.33	33.35	14.29	3231780	4410	2	d__Bacteria;p__Actinobacteriota;c__UBA1414;o__UBA1414;f__UBA1414;g__20-14-0-20-35-9;s__
Co_S11_725	63.33	4.64	40.13	25	1378793	3214	1	d__Bacteria;p__Actinobacteriota;c__UBA1414;o__UBA1414;f__UBA1414;g__20-14-0-20-35-9;s__
Co_EGoM_bin67	89.7	1.62	81.6	75	1187121	5537	5	d__Bacteria;p__Actinobacteriota;c__UBA1414;o__UBA1414;f__UBA1414;g__20-14-0-20-35-9;s__20-14-0-20-35-9 sp004376325
Co_S11_833	70.62	7.17	34.77	45.45	1176691	3417	1	d__Bacteria;p__Actinobacteriota;c__UBA9087;o__;f__;g__;s__
SB_Co_289	54.98	3.33	38.33	0	947955	3140	1	d__Bacteria;p__Actinobacteriota;c__UBA9087;o__;f__;g__;s__
Co_S11_127	83.44	5.28	57.04	87.5	1381265	3607	1	d__Bacteria;p__Actinobacteriota;c__UBA9087;o__;f__;g__;s__
SB_Co_11	85	4.58	62.1	71.43	1584568	4986	1	d__Bacteria;p__Actinobacteriota;c__UBA9087;o__;f__;g__;s__
SB_S8_bin43	95	3.4	78	0	1755752	12846	3	d__Bacteria;p__Actinobacteriota;c__UBA9087;o__SURF-47;f__;g__;s__
Co_EGoM_bin63	73.01	3.18	57.11	50	1290014	4325	1	d__Bacteria;p__Actinobacteriota;c__UBA9087;o__SURF-47;f__;g__;s__
SB_S8_bin42	96.82	1.82	87.72	0	1468191	59101	1	d__Bacteria;p__Actinobacteriota;c__UBA9087;o__UBA9087;f__UBA3085;g__UBA3085;s__
SB_Co_222	71.03	2.7	57.53	33.33	777907	6503	1	d__Bacteria;p__Aerophobota;c__Aerophobia;o__Aerophobales;f__;g__;s__
SB_Co_271	63.81	0	63.81	0	1127185	3733	1	d__Bacteria;p__Aerophobota;c__Aerophobia;o__Aerophobales;f__;g__;s__
SB_S8_bin2	88.14	0	88.14	0	1869581	7194	2	d__Bacteria;p__Aerophobota;c__Aerophobia;o__Aerophobales;f__AE-B3A;g__;s__
Co_S11_279	85.39	8.07	45.04	22.22	2776269	7244	1	d__Bacteria;p__Aerophobota;c__Aerophobia;o__Aerophobales;f__AE-B3A;g__;s__
E44_bin9	64.58	3.39	47.63	100	908970	4002	1	d__Bacteria;p__Aerophobota;c__Aerophobia;o__Aerophobales;f__AE-B3A;g__;s__
SB_S8_bin11	53.35	0.28	51.95	100	655156	2815	4	d__Bacteria;p__Aerophobota;c__Aerophobia;o__Aerophobales;f__AE-B3A;g__AE-B3A;s__
S11_8_31	51.83	3	36.83	16.67	660056	1706	1	d__Bacteria;p__Aerophobota;c__Aerophobia;o__Aerophobales;f__AE-B3A;g__AE-B3A;s__
S11_13_15	76.27	0	76.27	0	1311717	8054	13	d__Bacteria;p__Aerophobota;c__Aerophobia;o__Aerophobales;f__AE-B3A;g__AE-B3B;s__AE-B3B sp005223085
E44_bin22	83.82	1.69	75.37	100	1297934	4177	6	d__Bacteria;p__Aerophobota;c__Aerophobia;o__Aerophobales;f__AE-B3A;g__SOJT01;s__
SB_Co_39	84.44	5.91	54.89	33.33	1410110	6845	1	d__Bacteria;p__Aerophobota;c__Aerophobia;o__Aerophobales;f__AE-B3A;g__SOJT01;s__
E29_bin1	72.03	2.3	60.53	11.11	1039981	5653	2	d__Bacteria;p__Aerophobota;c__Aerophobia;o__Aerophobales;f__AE-B3A;g__SOJT01;s__SOJT01 sp004376185
SB_Co_251	91.53	0	91.53	0	1594511	8650	3	d__Bacteria;p__Aerophobota;c__Aerophobia;o__Aerophobales;f__Aerophobaceae;g__Aerophobus;s__
SB_Co_136	82.77	5.36	55.97	62.5	1817151	6629	1	d__Bacteria;p__Aerophobota;c__Aerophobia;o__Aerophobales;f__B47-G16;g__;s__
SB_Co_280	50.4	5.53	22.75	50	1498640	2374	1	d__Bacteria;p__Armatimonadota;c__CAIYQO01;o__WVXJ01;f__DTIZ01;g__;s__
HY4_Co_49	88.43	3.45	71.18	16.67	3296069	7498	1	d__Bacteria;p__Armatimonadota;c__CAIYQO01;o__WVXJ01;f__DTIZ01;g__;s__
SB_Co_190	81.61	1.23	75.46	0	2422656	13054	1	d__Bacteria;p__Armatimonadota;c__UBA5377;o__UBA5377;f__JAAYIR01;g__;s__
SB_Co_256	91.67	5.5	64.17	62.5	2917553	6698	1	d__Bacteria;p__Armatimonadota;c__UBA5377;o__UBA5377;f__JAAYIR01;g__;s__
SB_Co_128	78.73	1.85	69.48	50	2702087	5937	1	d__Bacteria;p__Armatimonadota;c__UBA5377;o__UBA5377;f__JAAYIR01;g__;s__
SB_Co_43	71.12	2.6	58.12	40	1971579	4422	1	d__Bacteria;p__Armatimonadota;c__UBA5377;o__UBA5377;f__JAAYIR01;g__;s__
SB_Co_145	67.6	5.14	41.9	28.57	2260160	5003	1	d__Bacteria;p__Armatimonadota;c__UBA5377;o__UBA5377;f__JABUFB01;g__;s__
SB_S5_bin25	80.56	0.77	76.71	50	3573253	5273	2	d__Bacteria;p__Armatimonadota;c__UBA5377;o__UBA5377;f__UBA11051;g__UBA11051;s__
SB_Co_115	88.41	3.24	72.21	50	4470299	4584	4	d__Bacteria;p__Armatimonadota;c__UBA5377;o__UBA5377;f__UBA5352;g__;s__
S11_13_27	60.86	3.32	44.26	0	3202851	1800	2	d__Bacteria;p__Armatimonadota;c__UBA5377;o__UBA5377;f__UBA5352;g__;s__
SB_Co_250	63.83	5.92	34.23	0	4046882	1949	1	d__Bacteria;p__Armatimonadota;c__UBA5377;o__UBA5377;f__UBA5352;g__;s__
SB_Co_165	60.54	2.78	46.64	33.33	3471575	2711	1	d__Bacteria;p__Armatimonadota;c__UBA5377;o__UBA5377;f__UBA5352;g__;s__
Co_EGoM_bin57	51.98	0.93	47.33	0	1152811	2453	1	d__Bacteria;p__Armatimonadota;c__UBA5829;o__DTJY01;f__DTJY01;g__;s__
Co_S11_368	72.95	6.89	38.5	18.75	2575849	3228	3	d__Bacteria;p__ARS69;c__ARS69;o__;f__;g__;s__
Co_S11_546	62.38	5.24	36.18	25	2188751	2631	1	d__Bacteria;p__ARS69;c__ARS69;o__;f__;g__;s__
SB_S2_bin44	60.14	7.31	23.59	0	1988809	2022	1	d__Bacteria;p__Aureabacteria_A;c__PUNC01;o__PUNC01;f__PWXJ01;g__;s__
SY_S28_28	66.42	0.81	62.37	50	2005407	3904	3	d__Bacteria;p__Bacteroidota;c__Bacteroidia;o__Bacteroidales;f__B18-G4;g__;s__
SY_Active_Co444	91.22	5.8	62.22	17.65	3327890	8453	2	d__Bacteria;p__Bacteroidota;c__Bacteroidia;o__Bacteroidales;f__B18-G4;g__;s__
SY_Active_Co354	52.99	5.35	26.24	5.88	2848040	2812	1	d__Bacteria;p__Bacteroidota;c__Bacteroidia;o__Bacteroidales;f__B18-G4;g__;s__
SY_Active_Co253	66.13	8.7	22.63	3.12	3195705	3759	1	d__Bacteria;p__Bacteroidota;c__Bacteroidia;o__Bacteroidales;f__B18-G4;g__;s__
S11_6_42	82.53	2.15	71.78	40	2310857	13987	1	d__Bacteria;p__Bacteroidota;c__Bacteroidia;o__Bacteroidales;f__B18-G4;g__;s__
SF_Co_bin_9	50.29	3.57	32.44	35.71	1235751	3927	1	d__Bacteria;p__Bacteroidota;c__Bacteroidia;o__Bacteroidales;f__B18-G4;g__;s__
SY_Active_Co709	61.75	4.48	39.35	23.08	1733640	3375	3	d__Bacteria;p__Bacteroidota;c__Bacteroidia;o__Bacteroidales;f__B18-G4;g__B18-G4;s__
SF_Co_bin_51	79.57	2.69	66.12	80	2358015	9664	2	d__Bacteria;p__Bacteroidota;c__Bacteroidia;o__Bacteroidales;f__B18-G4;g__B18-G4;s__
SY_S21_8	89.25	4.03	69.1	30	3177195	11153	2	d__Bacteria;p__Bacteroidota;c__Bacteroidia;o__Bacteroidales;f__B18-G4;g__B18-G4;s__
SY_Active_Co121	51.33	0	51.33	0	1349008	2898	1	d__Bacteria;p__Bacteroidota;c__Bacteroidia;o__Bacteroidales;f__B18-G4;g__B18-G4;s__B18-G4 sp003648575
HMR1_6	83.58	1.45	76.33	66.67	2555108	11371	1	d__Bacteria;p__Bacteroidota;c__Bacteroidia;o__Bacteroidales;f__B18-G4;g__B18-G4;s__B18-G4 sp013202965
SY_Active_Co248	87.29	4.95	62.54	0	3302053	4430	1	d__Bacteria;p__Bacteroidota;c__Bacteroidia;o__Bacteroidales;f__B39-G9;g__B39-G9;s__
SY_S19_32	50.04	1.08	44.64	50	1985286	4933	2	d__Bacteria;p__Bacteroidota;c__Bacteroidia;o__Bacteroidales;f__F082;g__JAADID01;s__
HMR20_8	59.21	2.84	45.01	30	2982328	5340	2	d__Bacteria;p__Bacteroidota;c__Bacteroidia;o__Bacteroidales;f__F082;g__JAADID01;s__
SY_S19_20	60.5	8.62	17.4	50	4564933	2982	2	d__Bacteria;p__Bacteroidota;c__Bacteroidia;o__Bacteroidales;f__F082;g__JAADID01;s__
HMR1_3	92.47	2.99	77.52	16.67	3533131	34986	1	d__Bacteria;p__Bacteroidota;c__Bacteroidia;o__Bacteroidales;f__F082;g__JAADID01;s__
SY_S19_14	63.87	0.63	60.72	50	2093791	6443	1	d__Bacteria;p__Bacteroidota;c__Bacteroidia;o__Bacteroidales;f__F082;g__JAADID01;s__
SY_S19_34	87.37	2.96	72.57	33.33	3336354	10747	1	d__Bacteria;p__Bacteroidota;c__Bacteroidia;o__Bacteroidales;f__F082;g__JAADID01;s__
SY_Active_Co570	64.84	7.84	25.64	25	2618133	2858	1	d__Bacteria;p__Bacteroidota;c__Bacteroidia;o__Bacteroidales;f__F082;g__UBA4459;s__
SF_Co_bin_11	54.14	2.22	43.04	30	1617852	4527	1	d__Bacteria;p__Bacteroidota;c__Bacteroidia;o__Bacteroidales;f__FEN-979;g__QYOJ01;s__
SF_Co_bin_22	95.59	2.17	84.74	33.33	3138530	12992	6	d__Bacteria;p__Bacteroidota;c__Bacteroidia;o__Bacteroidales;f__GCA-2711565;g__;s__
SY_Active_Co47	91.29	2.87	76.94	11.11	3881004	13645	1	d__Bacteria;p__Bacteroidota;c__Bacteroidia;o__Bacteroidales;f__GCA-2711565;g__;s__
SB_Co_25	84.03	4.3	62.53	66.67	2857019	7791	1	d__Bacteria;p__Bacteroidota;c__Bacteroidia;o__Bacteroidales;f__GCA-2711565;g__;s__
SB_Co_8	67.33	0.81	63.28	50	2141329	3203	1	d__Bacteria;p__Bacteroidota;c__Bacteroidia;o__Bacteroidales;f__GCA-2711565;g__;s__
SY_Active_Co559	92.35	7	57.35	40	3059249	6852	1	d__Bacteria;p__Bacteroidota;c__Bacteroidia;o__Bacteroidales;f__GCA-2748055;g__;s__
SY_S19_6	66.38	1.72	57.78	100	2595504	5214	5	d__Bacteria;p__Bacteroidota;c__Bacteroidia;o__Bacteroidales;f__GCA-2748055;g__GCA-2748055;s__
HMR1_31	66.29	2.63	53.14	37.5	2808074	10737	3	d__Bacteria;p__Bacteroidota;c__Bacteroidia;o__Bacteroidales;f__GCA-2748055;g__GCA-2748055;s__
SY_Active_Co54	96.77	0.71	93.22	50	2856763	25842	1	d__Bacteria;p__Bacteroidota;c__Bacteroidia;o__Bacteroidales;f__GCA-2748055;g__GCA-2748055;s__
SY_Active_Co367	79.85	4.09	59.4	57.14	3796136	5982	1	d__Bacteria;p__Bacteroidota;c__Bacteroidia;o__Bacteroidales;f__GCA-2748055;g__GCA-2748055;s__GCA-2748055 sp003648635
SY_Active_Co208	52.06	8.89	7.61	15.38	3094025	2234	1	d__Bacteria;p__Bacteroidota;c__Bacteroidia;o__Bacteroidales;f__JAADGE01;g__JAADGE01;s__
HMR1_28	51.72	1.72	43.12	0	3052730	8349	1	d__Bacteria;p__Bacteroidota;c__Bacteroidia;o__Bacteroidales;f__JAADJA01;g__JAADJA01;s__
SY_Active_Co281	82.6	6.74	48.9	10	4684310	3812	1	d__Bacteria;p__Bacteroidota;c__Bacteroidia;o__Bacteroidales;f__JAADJA01;g__JAADJA01;s__
SB_Co_126	77.35	1.9	67.85	20	3378470	4501	1	d__Bacteria;p__Bacteroidota;c__Bacteroidia;o__Bacteroidales;f__JAADJA01;g__JAADJA01;s__
SY_Active_Co110	69.88	5.39	42.93	7.14	3084102	3005	1	d__Bacteria;p__Bacteroidota;c__Bacteroidia;o__Bacteroidales;f__JAADJA01;g__JAADJA01;s__
HMR18_6	86.2	4.5	63.7	42.86	3857594	8166	2	d__Bacteria;p__Bacteroidota;c__Bacteroidia;o__Bacteroidales;f__Prolixibacteraceae;g__Draconibacterium;s__
SF_Co_bin_87	82.97	2.41	70.92	25	3411115	4063	2	d__Bacteria;p__Bacteroidota;c__Bacteroidia;o__Bacteroidales;f__Prolixibacteraceae;g__Draconibacterium;s__
HY4_GJ_10_17	70.32	4.13	49.67	38.46	3234584	4401	6	d__Bacteria;p__Bacteroidota;c__Bacteroidia;o__Bacteroidales;f__SM23-62;g__SM23-62;s__
Co_S11_161	96.98	5.2	70.98	13.33	7807100	6709	1	d__Bacteria;p__Bacteroidota;c__Bacteroidia;o__Bacteroidales;f__SM23-62;g__SM23-62;s__
HMR1_38	53.62	0.16	52.82	0	1526129	5354	1	d__Bacteria;p__Bacteroidota;c__Bacteroidia;o__Bacteroidales;f__SM23-62;g__SM23-62;s__
SY_S23_13	90.52	2.69	77.07	0	3563076	13953	1	d__Bacteria;p__Bacteroidota;c__Bacteroidia;o__Bacteroidales;f__SZUA-534;g__;s__
SB_S7_bin40	67.24	0	67.24	0	3050535	17880	1	d__Bacteria;p__Bacteroidota;c__Bacteroidia;o__Bacteroidales;f__UBA12077;g__UBA12077;s__
SY_Active_Co621	59.79	4.91	35.24	0	2802751	2694	1	d__Bacteria;p__Bacteroidota;c__Bacteroidia;o__Bacteroidales;f__UBA12481;g__;s__
SB_S3_bin8	75.99	4.03	55.84	87.5	2247295	4040	9	d__Bacteria;p__Bacteroidota;c__Bacteroidia;o__Bacteroidales;f__VadinHA17;g__;s__
SY_S22_15	93.57	1.3	87.07	80	2407689	15493	5	d__Bacteria;p__Bacteroidota;c__Bacteroidia;o__Bacteroidales;f__VadinHA17;g__;s__
SY_Active_Co38	83.99	3.15	68.24	0	3016867	4379	2	d__Bacteria;p__Bacteroidota;c__Bacteroidia;o__Bacteroidales;f__VadinHA17;g__;s__
SY_S19_35	54.79	2.3	43.29	66.67	1561437	8373	1	d__Bacteria;p__Bacteroidota;c__Bacteroidia;o__Bacteroidales;f__VadinHA17;g__;s__
Co_S11_972	68.91	6.05	38.66	45.45	3587223	3487	1	d__Bacteria;p__Bacteroidota;c__Bacteroidia;o__Bacteroidales;f__VadinHA17;g__;s__
HMR26_16	66.38	6.03	36.23	75	2398516	6869	1	d__Bacteria;p__Bacteroidota;c__Bacteroidia;o__Bacteroidales;f__VadinHA17;g__;s__
S11_5_57	52.18	10	2.18	12.5	2534356	1793	1	d__Bacteria;p__Bacteroidota;c__Bacteroidia;o__Bacteroidales;f__VadinHA17;g__;s__
Co_EGoM_bin12	50.11	9.88	0.71	17.5	1580577	2101	1	d__Bacteria;p__Bacteroidota;c__Bacteroidia;o__Bacteroidales;f__VadinHA17;g__;s__
SF_Co_bin_106	70.67	1.24	64.47	83.33	2248826	12241	1	d__Bacteria;p__Bacteroidota;c__Bacteroidia;o__Bacteroidales;f__VadinHA17;g__;s__
HMR6_19	87.78	1.53	80.13	0	2470372	14835	1	d__Bacteria;p__Bacteroidota;c__Bacteroidia;o__Bacteroidales;f__VadinHA17;g__;s__
HMR1_40	84.73	1.39	77.78	40	2644690	18590	1	d__Bacteria;p__Bacteroidota;c__Bacteroidia;o__Bacteroidales;f__VadinHA17;g__;s__
HY4_Co_92	51.83	6.57	18.98	9.68	1556956	2427	1	d__Bacteria;p__Bacteroidota;c__Bacteroidia;o__Cytophagales;f__Cyclobacteriaceae;g__;s__
HMR17_17	73.28	0	73.28	0	2193754	24366	1	d__Bacteria;p__Bacteroidota;c__Bacteroidia;o__Flavobacteriales;f__Flavobacteriaceae;g__GCA-002733185;s__
SY_Active_Co685	61	5.26	34.7	28.57	1838035	3613	1	d__Bacteria;p__Bacteroidota;c__Bacteroidia;o__Flavobacteriales;f__Flavobacteriaceae;g__GCA-002733185;s__
HMR18_12	65.42	1.75	56.67	100	1785382	2893	3	d__Bacteria;p__Bacteroidota;c__Bacteroidia;o__Flavobacteriales;f__Flavobacteriaceae;g__QNYL01;s__
SY_S18_6	62.28	1.75	53.53	100	2156416	5125	2	d__Bacteria;p__Bacteroidota;c__Bacteroidia;o__Flavobacteriales;f__Flavobacteriaceae;g__QNYL01;s__
SB_S2_bin22	88.36	3.7	69.86	52.17	2755443	8602	1	d__Bacteria;p__Bacteroidota;c__Bacteroidia;o__Flavobacteriales;f__Flavobacteriaceae;g__QNYL01;s__
SF_Co_bin_32	78.99	2.3	67.49	53.85	2275019	8562	1	d__Bacteria;p__Bacteroidota;c__Bacteroidia;o__Flavobacteriales;f__Flavobacteriaceae;g__QNYL01;s__
SY_Active_Co362	90.53	2.75	76.78	23.53	3183668	14026	1	d__Bacteria;p__Bacteroidota;c__Bacteroidia;o__Flavobacteriales;f__Flavobacteriaceae;g__QNYL01;s__
SY_Active_Co603	72.81	4.32	51.21	31.03	2302401	6586	1	d__Bacteria;p__Bacteroidota;c__Bacteroidia;o__Flavobacteriales;f__Flavobacteriaceae;g__QNYL01;s__
HY4_GJ_9_8	73.69	4.19	52.74	25	2085793	3699	1	d__Bacteria;p__Bacteroidota;c__Bacteroidia;o__Flavobacteriales;f__Flavobacteriaceae;g__SMXJ01;s__
SY_Active_Co678	50.8	3.16	35	40	1819319	2547	1	d__Bacteria;p__Bacteroidota;c__Bacteroidia;o__Flavobacteriales;f__Luteibaculaceae;g__;s__
SY_S19_46	86.21	6.61	53.16	11.11	2134921	2278	5	d__Bacteria;p__Bacteroidota;c__Ignavibacteria;o__Ignavibacteriales;f__Ignavibacteriaceae;g__;s__
SF_HDNA4_7	65.36	8.5	22.86	28.57	981903	4441	1	d__Bacteria;p__Bacteroidota;c__Ignavibacteria;o__Ignavibacteriales;f__Ignavibacteriaceae;g__;s__
HY4_GA_6_5	57.45	6.91	22.9	33.33	1630973	2022	1	d__Bacteria;p__Bacteroidota;c__Ignavibacteria;o__Ignavibacteriales;f__Ignavibacteriaceae;g__BMS3ABIN03;s__
HMR17_40	81.6	1.57	73.75	25	2208586	4587	1	d__Bacteria;p__Bdellovibrionota;c__Bdellovibrionia;o__Bdellovibrionales;f__UBA1609;g__;s__
Co_S11_2	56.94	8.79	12.99	0	2038541	2752	1	d__Bacteria;p__Bdellovibrionota;c__FAC87;o__;f__;g__;s__
S11_13_1	80.35	0	80.35	0	1166295	10247	8	d__Bacteria;p__Bipolaricaulota;c__Bipolaricaulia;o__UBA7950;f__UBA9294;g__;s__
S11_3_44	77.12	2.54	64.42	50	1163127	5784	6	d__Bacteria;p__Bipolaricaulota;c__Bipolaricaulia;o__UBA7950;f__UBA9294;g__;s__
HMR3_19	73.73	0	73.73	0	1275212	4285	2	d__Bacteria;p__Bipolaricaulota;c__Bipolaricaulia;o__UBA7950;f__UBA9294;g__;s__
SB_S4_bin44	83.74	0	83.74	0	1084398	6880	2	d__Bacteria;p__Bipolaricaulota;c__Bipolaricaulia;o__UBA7950;f__UBA9294;g__;s__
SB_S3_bin1	75.39	3.32	58.79	85.71	1867891	9570	1	d__Bacteria;p__Bipolaricaulota;c__Bipolaricaulia;o__UBA7950;f__UBA9294;g__;s__
SB_S4_bin21	86.29	0	86.29	0	1303963	15172	1	d__Bacteria;p__Bipolaricaulota;c__Bipolaricaulia;o__UBA7950;f__UBA9294;g__;s__
HMR19_12	56.86	0.85	52.61	100	1000462	3858	2	d__Bacteria;p__Bipolaricaulota;c__Bipolaricaulia;o__UBA7950;f__UBA9294;g__SPBW01;s__
S11_6_21	91.19	5.52	63.59	16.67	2181492	34758	3	d__Bacteria;p__Bipolaricaulota;c__Bipolaricaulia;o__UBA7950;f__UBA9294;g__UBA9294;s__
SY_S19_39	68.64	5.39	41.69	80	1596487	2964	2	d__Bacteria;p__Bipolaricaulota;c__Bipolaricaulia;o__UBA7950;f__UBA9294;g__UBA9294;s__
S11_13_36	51.9	7.12	16.3	40	1384690	1577	1	d__Bacteria;p__Bipolaricaulota;c__Bipolaricaulia;o__UBA7950;f__UBA9294;g__UBA9294;s__
HMR23_10	61.13	1.74	52.43	42.86	1300901	3013	1	d__Bacteria;p__BMS3Abin14;c__BMS3Abin14;o__BMS3Abin14;f__BMS3Abin14;g__;s__
SB_S5_bin41	86.81	2.3	75.31	0	1906850	20259	1	d__Bacteria;p__CAIJMQ01;c__;o__;f__;g__;s__
S11_6_46	66.1	0	66.1	0	1060874	23085	1	d__Bacteria;p__Caldatribacteriota;c__JS1;o__SB-45;f__34-128;g__;s__
HY4_GJ_10_18	69.9	2.85	55.65	100	1049029	3403	3	d__Bacteria;p__Caldatribacteriota;c__JS1;o__SB-45;f__34-128;g__34-128;s__
S11_2_14	76.92	0	76.92	0	1473054	4287	3	d__Bacteria;p__Caldatribacteriota;c__JS1;o__SB-45;f__34-128;g__34-128;s__
SB_Co_45	52.57	2.34	40.87	50	729491	2326	3	d__Bacteria;p__Caldatribacteriota;c__JS1;o__SB-45;f__34-128;g__34-128;s__
SB_S5_bin2	58.55	0	58.55	0	491595	2121	3	d__Bacteria;p__Caldatribacteriota;c__JS1;o__SB-45;f__34-128;g__34-128;s__
HY4_Co_77	70.33	5.08	44.93	100	2253378	4312	2	d__Bacteria;p__Caldatribacteriota;c__JS1;o__SB-45;f__34-128;g__34-128;s__
E44_bin3	65.42	4.16	44.62	85.71	1339359	3374	2	d__Bacteria;p__Caldatribacteriota;c__JS1;o__SB-45;f__34-128;g__34-128;s__
E29_bin45	74.81	6.19	43.86	100	1291272	2375	1	d__Bacteria;p__Caldatribacteriota;c__JS1;o__SB-45;f__34-128;g__34-128;s__
Co_EGoM_bin75	54.69	6.77	20.84	33.33	1840021	1662	1	d__Bacteria;p__Caldatribacteriota;c__JS1;o__SB-45;f__34-128;g__34-128;s__
E44_bin4	51.06	4.58	28.16	40	1563320	3589	1	d__Bacteria;p__Caldatribacteriota;c__JS1;o__SB-45;f__34-128;g__34-128;s__
SY_Active_Co374	54.04	6.78	20.14	60	1085498	3564	1	d__Bacteria;p__Caldatribacteriota;c__JS1;o__SB-45;f__34-128;g__34-128;s__
SY_S28_6	58.71	5.08	33.31	100	1190371	2048	1	d__Bacteria;p__Caldatribacteriota;c__JS1;o__SB-45;f__34-128;g__34-128;s__
SB_S2_bin16	60.68	3.32	44.08	87.5	813149	1933	1	d__Bacteria;p__Caldatribacteriota;c__JS1;o__SB-45;f__34-128;g__34-128;s__
GoM_cbin21	57.23	4.26	35.93	40	3375925	1603	1	d__Bacteria;p__Caldatribacteriota;c__JS1;o__SB-45;f__34-128;g__34-128;s__
SY_S22_20	96.43	0.16	95.63	0	1219537	19563	1	d__Bacteria;p__Caldisericota;c__Caldisericia;o__Caldisericales;f__Caldisericaceae;g__UBA646;s__
SB_Co_54	96.43	0	96.43	0	1604606	22542	1	d__Bacteria;p__Caldisericota;c__Caldisericia;o__Caldisericales;f__Caldisericaceae;g__UBA646;s__UBA646 sp002299965
SB_S2_bin11	97.74	2.2	86.74	50	4393477	17203	3	d__Bacteria;p__Calditrichota;c__Calditrichia;o__;f__;g__;s__
Co_EGoM_bin11	68.12	2.81	54.07	25	3127541	3193	1	d__Bacteria;p__Calditrichota;c__Calditrichia;o__;f__;g__;s__
GoM_cbin23	57.51	2.85	43.26	25	1538947	2444	1	d__Bacteria;p__Calditrichota;c__Calditrichia;o__Calditrichales;f__Calditrichaceae;g__;s__
SY_Active_Co76	96.64	5.69	68.19	11.11	4954509	8858	1	d__Bacteria;p__Calditrichota;c__Calditrichia;o__Calditrichales;f__Calditrichaceae;g__;s__
SF_Co_bin_142	86.02	0	86.02	0	2321552	11617	1	d__Bacteria;p__Calditrichota;c__Calditrichia;o__RBG-13-44-9;f__RBG-13-44-9;g__;s__
SY_S18_12	69.15	4.67	45.8	28.57	1283424	1823	1	d__Bacteria;p__Campylobacterota;c__Campylobacteria;o__Campylobacterales;f__;g__;s__
HY4_Co_48	69.44	3.66	51.14	60	1537184	4317	1	d__Bacteria;p__Campylobacterota;c__Campylobacteria;o__Campylobacterales;f__Sulfurimonadaceae;g__4484-230;s__
SF_GA_2_15	60.16	3.66	41.86	29.63	1331541	1704	4	d__Bacteria;p__Campylobacterota;c__Campylobacteria;o__Campylobacterales;f__Sulfurimonadaceae;g__QNZR01;s__
SB_Co_268	83.2	5.28	56.8	85.71	1846035	5869	3	d__Bacteria;p__Campylobacterota;c__Campylobacteria;o__Campylobacterales;f__Sulfurimonadaceae;g__QNZR01;s__
HMR1_30	83.16	6.33	51.51	66.67	1989390	4508	3	d__Bacteria;p__Campylobacterota;c__Campylobacteria;o__Campylobacterales;f__Sulfurimonadaceae;g__QNZR01;s__
SY_Active_Co712	52.07	3.51	34.52	50	1394545	2786	1	d__Bacteria;p__Campylobacterota;c__Campylobacteria;o__Campylobacterales;f__Sulfurimonadaceae;g__Sulfurimonas;s__
SF_HDNA3_11	79.6	3.46	62.3	60	2422670	5696	1	d__Bacteria;p__Campylobacterota;c__Campylobacteria;o__Campylobacterales;f__Sulfurimonadaceae;g__SZUA-415;s__
HMR23_13	51.66	9.8	2.66	51.35	1144658	3222	1	d__Bacteria;p__Campylobacterota;c__Campylobacteria;o__Campylobacterales;f__Sulfurovaceae;g__Sulfurovum;s__
SB_Co_16	61.36	1.57	53.51	40	1298038	6255	1	d__Bacteria;p__Campylobacterota;c__Campylobacteria;o__Campylobacterales;f__Sulfurovaceae;g__Sulfurovum;s__
SB_Co_212	50.57	8.62	7.47	83.33	1124765	6424	1	d__Bacteria;p__Campylobacterota;c__Campylobacteria;o__Campylobacterales;f__Sulfurovaceae;g__Sulfurovum;s__
HY4_GJ_11_6	51.18	0.86	46.88	100	919618	4322	1	d__Bacteria;p__Campylobacterota;c__Campylobacteria;o__Campylobacterales;f__Sulfurovaceae;g__Sulfurovum;s__
SY_S20_38	59.01	4.85	34.76	66.67	1229133	2678	1	d__Bacteria;p__Campylobacterota;c__Campylobacteria;o__Campylobacterales;f__Sulfurovaceae;g__Sulfurovum;s__
SY_Active_Co636	95.49	1.43	88.34	50	1696044	19408	1	d__Bacteria;p__Campylobacterota;c__Campylobacteria;o__Campylobacterales;f__Sulfurovaceae;g__Sulfurovum;s__
E29_bin37	80.88	4.99	55.93	100	1577246	5989	1	d__Bacteria;p__Campylobacterota;c__Campylobacteria;o__Campylobacterales;f__Sulfurovaceae;g__Sulfurovum;s__Sulfurovum sp004377245
SF_HDNA3_3	60.08	2.39	48.13	71.43	1218983	2079	2	d__Bacteria;p__Campylobacterota;c__Campylobacteria;o__Campylobacterales;f__Sulfurovaceae;g__SZUA-451;s__
SY_S28_22	94.31	0.41	92.26	0	1360425	26418	2	d__Bacteria;p__Campylobacterota;c__Desulfurellia;o__;f__;g__;s__
Co_S11_576	84.9	3.85	65.65	16.67	2236306	3163	2	d__Bacteria;p__Chloroflexota;c__Anaerolineae;o__;f__;g__;s__
SF_Co_bin_165	67.49	2.73	53.84	33.33	2726686	7283	2	d__Bacteria;p__Chloroflexota;c__Anaerolineae;o__4572-78;f__NAK82;g__;s__
Co_S11_610	64.81	5.45	37.56	16.67	1892182	3521	1	d__Bacteria;p__Chloroflexota;c__Anaerolineae;o__Anaerolineales;f__Anaerolineaceae;g__;s__
Co_S11_582	58.55	9.64	10.35	52.38	2004660	3979	1	d__Bacteria;p__Chloroflexota;c__Anaerolineae;o__Anaerolineales;f__Anaerolineaceae;g__;s__
SB_Co_30	73.82	7.6	35.82	33.33	2264971	5939	1	d__Bacteria;p__Chloroflexota;c__Anaerolineae;o__Anaerolineales;f__Anaerolineaceae;g__;s__
SY_Active_Co336	68.03	1.45	60.78	100	1693680	5028	1	d__Bacteria;p__Chloroflexota;c__Anaerolineae;o__Anaerolineales;f__Anaerolineaceae;g__;s__
Co_S11_943	77.88	5.61	49.83	42.86	2020102	5061	1	d__Bacteria;p__Chloroflexota;c__Anaerolineae;o__Anaerolineales;f__Anaerolineaceae;g__A373;s__
SF_Co_bin_5	55.2	0.99	50.25	50	1390422	3656	5	d__Bacteria;p__Chloroflexota;c__Anaerolineae;o__Anaerolineales;f__E44-bin32;g__;s__
S11_5_36	75	1.82	65.9	0	2396799	18049	2	d__Bacteria;p__Chloroflexota;c__Anaerolineae;o__Anaerolineales;f__E44-bin32;g__;s__
S11_1_5	57.97	2.73	44.32	33.33	1340918	3615	1	d__Bacteria;p__Chloroflexota;c__Anaerolineae;o__Anaerolineales;f__E44-bin32;g__;s__
SB_S1_bin3	52.99	9.09	7.54	20	3436465	1414	1	d__Bacteria;p__Chloroflexota;c__Anaerolineae;o__Anaerolineales;f__E44-bin32;g__;s__
HMR24_3	52.35	1.02	47.25	50	1613405	3593	1	d__Bacteria;p__Chloroflexota;c__Anaerolineae;o__Anaerolineales;f__E44-bin32;g__;s__
SY_S26_24	58.55	0.1	58.05	0	1552934	3477	17	d__Bacteria;p__Chloroflexota;c__Anaerolineae;o__Anaerolineales;f__E44-bin32;g__E44-bin32;s__
SB_S2_bin19	76.29	6.06	45.99	50	2017034	6166	3	d__Bacteria;p__Chloroflexota;c__Anaerolineae;o__Anaerolineales;f__E44-bin32;g__E44-bin32;s__
S11_5_14	72.44	1.9	62.94	66.67	2622163	8980	2	d__Bacteria;p__Chloroflexota;c__Anaerolineae;o__Anaerolineales;f__E44-bin32;g__E44-bin32;s__
E44_bin30	84.55	6.45	52.3	50	3031163	18493	1	d__Bacteria;p__Chloroflexota;c__Anaerolineae;o__Anaerolineales;f__E44-bin32;g__E44-bin32;s__E44-bin32 sp004376465
E29_bin32	83.82	7.37	46.97	20	2495772	11939	2	d__Bacteria;p__Chloroflexota;c__Anaerolineae;o__Anaerolineales;f__E44-bin32;g__E44-bin32;s__E44-bin32 sp004376895
S11_8_3	73.52	5.91	43.97	0	3051543	6760	1	d__Bacteria;p__Chloroflexota;c__Anaerolineae;o__Anaerolineales;f__E44-bin32;g__W1033;s__
SF_Co_bin_156	80	9.09	34.55	8.33	1916154	7471	1	d__Bacteria;p__Chloroflexota;c__Anaerolineae;o__Anaerolineales;f__UBA11579;g__;s__
SF_Co_bin_33	89.82	5.08	64.42	37.5	3275248	13830	2	d__Bacteria;p__Chloroflexota;c__Anaerolineae;o__Anaerolineales;f__UBA11858;g__;s__
SB_Co_291	63.52	6.34	31.82	58.33	1526122	2925	1	d__Bacteria;p__Chloroflexota;c__Anaerolineae;o__Anaerolineales;f__UBA11858;g__;s__
HMR3_4	52.77	0.91	48.22	0	1093384	2520	2	d__Bacteria;p__Chloroflexota;c__Anaerolineae;o__Anaerolineales;f__UBA11858;g__B10-G9;s__
SF_GA_5_11	50.66	2.59	37.71	100	1153715	1837	2	d__Bacteria;p__Chloroflexota;c__Anaerolineae;o__Anaerolineales;f__UBA11858;g__B10-G9;s__
SF_Co_bin_62	59.49	2.27	48.14	33.33	2144284	6240	2	d__Bacteria;p__Chloroflexota;c__Anaerolineae;o__Anaerolineales;f__UBA11858;g__B10-G9;s__
SF_Co_bin_91	66.36	1.82	57.26	0	1883473	5993	1	d__Bacteria;p__Chloroflexota;c__Anaerolineae;o__Anaerolineales;f__UBA11858;g__B10-G9;s__
SF_Co_bin_93	68.18	4.09	47.73	60	1686790	5924	1	d__Bacteria;p__Chloroflexota;c__Anaerolineae;o__Anaerolineales;f__UBA11858;g__B10-G9;s__
HY4_GJ_10_7	60.45	9.14	14.75	64.71	1875388	3149	1	d__Bacteria;p__Chloroflexota;c__Anaerolineae;o__Anaerolineales;f__UBA11858;g__B10-G9;s__
SB_Co_53	58.28	4.73	34.63	25	1785976	3402	1	d__Bacteria;p__Chloroflexota;c__Anaerolineae;o__Anaerolineales;f__UBA11858;g__B10-G9;s__
S11_1_15	85.27	4.55	62.52	20	2272422	25801	1	d__Bacteria;p__Chloroflexota;c__Anaerolineae;o__Anaerolineales;f__UBA11858;g__B10-G9;s__
SF_Co_bin_151	78.4	2.32	66.8	12.5	3352967	5584	1	d__Bacteria;p__Chloroflexota;c__Anaerolineae;o__Anaerolineales;f__UBA11858;g__G519;s__
SF_Co_bin_99	53.78	6.97	18.93	90	2387885	3321	3	d__Bacteria;p__Chloroflexota;c__Anaerolineae;o__Anaerolineales;f__UBA11858;g__UBA11858;s__
SB_Co_191	61.72	0.91	57.17	100	1769576	3506	1	d__Bacteria;p__Chloroflexota;c__Anaerolineae;o__Anaerolineales;f__UBA11858;g__UBA11858;s__
SF_Co_bin_166	51.69	7	16.69	11.11	2932575	1779	1	d__Bacteria;p__Chloroflexota;c__Anaerolineae;o__Anaerolineales;f__UBA11858;g__UBA11858;s__
S11_4_48	67.13	5	42.13	16.67	3054391	6719	5	d__Bacteria;p__Chloroflexota;c__Anaerolineae;o__Anaerolineales;f__UBA4823;g__9FT-COMBO-55-16;s__
Co_S11_376	65.96	6.82	31.86	62.5	2663140	3497	2	d__Bacteria;p__Chloroflexota;c__Anaerolineae;o__Anaerolineales;f__UBA4823;g__DSOS01;s__
HY4_Co_14	70.53	9.87	21.18	7.14	2984235	6516	1	d__Bacteria;p__Chloroflexota;c__Anaerolineae;o__Anaerolineales;f__UBA4823;g__DSOS01;s__
SB_S2_bin51	77.94	6.36	46.14	0	3165338	4548	3	d__Bacteria;p__Chloroflexota;c__Anaerolineae;o__Anaerolineales;f__UBA4823;g__DSPF01;s__
SB_S8_bin12	66.24	6.36	34.44	12.5	2614643	6306	2	d__Bacteria;p__Chloroflexota;c__Anaerolineae;o__Anaerolineales;f__UBA4823;g__DSPF01;s__
SB_Co_118	53.74	1.82	44.64	50	2332829	3392	1	d__Bacteria;p__Chloroflexota;c__Anaerolineae;o__Anaerolineales;f__UBA4823;g__DSPF01;s__
SB_S6_bin5	78.06	2.88	63.66	75	3137023	6279	2	d__Bacteria;p__Chloroflexota;c__Anaerolineae;o__Anaerolineales;f__UBA4823;g__JAAYXE01;s__
S11_3_38	51.35	7.05	16.1	0	2544402	3670	1	d__Bacteria;p__Chloroflexota;c__Anaerolineae;o__Anaerolineales;f__UBA4823;g__JAAYXE01;s__
HY4_Co_24	63.95	3.45	46.7	100	4146282	5193	4	d__Bacteria;p__Chloroflexota;c__Anaerolineae;o__B4-G1;f__;g__;s__
Co_EGoM_bin64	70.69	1.82	61.59	0	2034309	4948	1	d__Bacteria;p__Chloroflexota;c__Anaerolineae;o__B4-G1;f__B4-G1;g__;s__
HY4_Co_83	81.54	4.73	57.89	14.29	3936936	7290	1	d__Bacteria;p__Chloroflexota;c__Anaerolineae;o__B4-G1;f__B4-G1;g__;s__
SF_Co_bin_49	51.6	1.92	42	66.67	2018882	2452	1	d__Bacteria;p__Chloroflexota;c__Anaerolineae;o__B4-G1;f__B4-G1;g__;s__
SY_Active_Co375	70.76	3.74	52.06	16.67	3206795	6589	1	d__Bacteria;p__Chloroflexota;c__Anaerolineae;o__B4-G1;f__B4-G1;g__;s__
GoM_cbin13	59.83	1.82	50.73	0	3250021	4612	1	d__Bacteria;p__Chloroflexota;c__Anaerolineae;o__B4-G1;f__B4-G1;g__;s__
SY_Active_Co532	52.02	5.08	26.62	0	1887082	2709	1	d__Bacteria;p__Chloroflexota;c__Anaerolineae;o__B4-G1;f__B4-G1;g__;s__
S11_2_28	74.88	1.31	68.33	0	2308746	2272	8	d__Bacteria;p__Chloroflexota;c__Anaerolineae;o__B4-G1;f__B4-G1;g__B30-G15;s__
SY_S27_23	81.36	2.54	68.66	57.14	3612827	4529	4	d__Bacteria;p__Chloroflexota;c__Anaerolineae;o__B4-G1;f__B4-G1;g__B30-G15;s__
Co_S11_845	63.48	7.52	25.88	21.43	2829410	3247	3	d__Bacteria;p__Chloroflexota;c__Anaerolineae;o__B4-G1;f__B4-G1;g__B30-G15;s__
GoM_cbin2	71.82	1.46	64.52	66.67	2362639	3220	1	d__Bacteria;p__Chloroflexota;c__Anaerolineae;o__B4-G1;f__DUEL01;g__;s__
SF_Co_bin_90	71.62	3.03	56.47	20	3587772	4539	1	d__Bacteria;p__Chloroflexota;c__Anaerolineae;o__B4-G1;f__SLSP01;g__;s__
SB_S2_bin26	55.04	2.32	43.44	0	1926434	3048	1	d__Bacteria;p__Chloroflexota;c__Anaerolineae;o__B4-G1;f__SLSP01;g__;s__
HMR6_26	50.91	1.52	43.31	66.67	1331491	2651	2	d__Bacteria;p__Chloroflexota;c__Anaerolineae;o__B4-G1;f__SLSP01;g__JAAZNO01;s__
S11_8_21	63.45	0	63.45	0	2253293	6837	1	d__Bacteria;p__Chloroflexota;c__Anaerolineae;o__B4-G1;f__SLSP01;g__JAAZNO01;s__
SY_Active_Co352	69.7	4.46	47.4	22.22	4758159	3191	2	d__Bacteria;p__Chloroflexota;c__Anaerolineae;o__Caldilineales;f__Caldilineaceae;g__JAAUPU01;s__
E26_bin7	87.05	6.65	53.8	36.36	6071848	13062	1	d__Bacteria;p__Chloroflexota;c__Anaerolineae;o__E26-bin7;f__E26-bin7;g__E26-bin7;s__E26-bin7 sp004377365
S11_6_1	70.3	2.73	56.65	33.33	3213646	4620	4	d__Bacteria;p__Chloroflexota;c__Anaerolineae;o__E26-bin7;f__JACIWR01;g__;s__
S11_13_44	54.77	0.45	52.52	100	1140367	4379	2	d__Bacteria;p__Chloroflexota;c__Anaerolineae;o__E26-bin7;f__JACIWR01;g__;s__
SB_S6_bin9	90	1.82	80.9	0	3532140	48894	2	d__Bacteria;p__Chloroflexota;c__Anaerolineae;o__E26-bin7;f__JACIWR01;g__;s__
HMR25_10	74.09	6.82	39.99	25	1976106	3254	1	d__Bacteria;p__Chloroflexota;c__Anaerolineae;o__E26-bin7;f__JACIWR01;g__;s__
HY4_Co_32	73.58	8.18	32.68	50	4846949	5563	2	d__Bacteria;p__Chloroflexota;c__Anaerolineae;o__JAAYZQ01;f__JAAYZQ01;g__;s__
Co_S11_675	57.84	9.73	9.19	11.76	2698961	2364	1	d__Bacteria;p__Chloroflexota;c__Anaerolineae;o__JAAYZQ01;f__JAAYZQ01;g__;s__
SY_S20_18	61.62	4.65	38.37	83.33	3343676	3170	2	d__Bacteria;p__Chloroflexota;c__Anaerolineae;o__Promineofilales;f__Promineofilaceae;g__JAACFF01;s__
SF_Co_bin_141	61.32	4.05	41.07	50	2493666	3182	3	d__Bacteria;p__Chloroflexota;c__Anaerolineae;o__Promineofilales;f__Promineofilaceae;g__UBA11865;s__
SF_GA_4_15	67.01	4.91	42.46	0	2360677	3644	2	d__Bacteria;p__Chloroflexota;c__Anaerolineae;o__Promineofilales;f__Promineofilaceae;g__UBA11865;s__
S11_3_21	50.41	5.64	22.21	64.71	1526242	3206	1	d__Bacteria;p__Chloroflexota;c__Anaerolineae;o__Promineofilales;f__Promineofilaceae;g__UBA11865;s__
HMR26_15	90.45	5.45	63.2	14.29	4298251	11031	1	d__Bacteria;p__Chloroflexota;c__Anaerolineae;o__Promineofilales;f__UBA4811;g__GLR113;s__
SB_S2_bin38	50.6	2.83	36.45	0	2100115	2686	1	d__Bacteria;p__Chloroflexota;c__Anaerolineae;o__Promineofilales;f__UBA4811;g__GLR113;s__
SY_Active_Co491	85.15	5.64	56.95	0	3431741	4927	8	d__Bacteria;p__Chloroflexota;c__Anaerolineae;o__Promineofilales;f__UBA4811;g__GLR113;s__GLR113 sp013139935
S11_4_32	68.83	1.72	60.23	0	2472521	3617	4	d__Bacteria;p__Chloroflexota;c__Anaerolineae;o__UBA1429;f__UBA1429;g__;s__
SB_S2_bin28	67.89	0	67.89	0	2144140	82533	1	d__Bacteria;p__Chloroflexota;c__Anaerolineae;o__UBA2200;f__UBA2200;g__;s__
SF_Co_bin_37	63.61	3.82	44.51	60	2003816	3804	1	d__Bacteria;p__Chloroflexota;c__Anaerolineae;o__UBA3071;f__UBA3071;g__UBA3071;s__
S11_2_4	87.41	0.92	82.81	0	3288044	8986	6	d__Bacteria;p__Chloroflexota;c__Anaerolineae;o__UBA7937;f__B3-Chlor;g__B3-Chlor;s__
SB_S6_bin18	54.73	0.18	53.83	0	1546775	2729	2	d__Bacteria;p__Chloroflexota;c__Anaerolineae;o__UBA7937;f__B3-Chlor;g__B3-Chlor;s__
HMR26_2	59.93	0	59.93	0	1831313	2647	1	d__Bacteria;p__Chloroflexota;c__Anaerolineae;o__UBA7937;f__B3-Chlor;g__B3-Chlor;s__
HMR25_5	84.4	1.83	75.25	50	1832526	8162	1	d__Bacteria;p__Chloroflexota;c__Anaerolineae;o__UBA7937;f__UBA7937;g__UBA7937;s__
HY4_Co_8	67.6	2.31	56.05	50	832451	3056	1	d__Bacteria;p__Chloroflexota;c__Dehalococcoidia;o__Dehalococcoidales;f__;g__;s__
S11_13_3	92.08	0.99	87.13	100	1404905	15166	8	d__Bacteria;p__Chloroflexota;c__Dehalococcoidia;o__Dehalococcoidales;f__ARS1013;g__;s__
SF_Co_bin_74	57.61	8.42	15.51	36.36	622235	1890	1	d__Bacteria;p__Chloroflexota;c__Dehalococcoidia;o__Dehalococcoidales;f__Dehalococcoidaceae;g__;s__
Co_EGoM_bin59	50.82	8.64	7.62	0	734179	4462	1	d__Bacteria;p__Chloroflexota;c__Dehalococcoidia;o__Dehalococcoidales;f__E44-bin88;g__;s__
SB_Co_31	90.26	5.56	62.46	12.5	1332294	31407	1	d__Bacteria;p__Chloroflexota;c__Dehalococcoidia;o__Dehalococcoidales;f__E44-bin88;g__;s__
SB_Co_122	53.62	0	53.62	0	1010716	3731	1	d__Bacteria;p__Chloroflexota;c__Dehalococcoidia;o__Dehalococcoidales;f__E44-bin88;g__;s__
SB_Co_36	79.21	2.64	66.01	62.5	1225974	3232	1	d__Bacteria;p__Chloroflexota;c__Dehalococcoidia;o__Dehalococcoidales;f__E44-bin88;g__;s__
S11_6_54	51.96	8.93	7.31	0	537369	3609	1	d__Bacteria;p__Chloroflexota;c__Dehalococcoidia;o__Dehalococcoidales;f__E44-bin88;g__;s__
Co_S11_831	70.26	3.74	51.56	27.27	1008566	3571	1	d__Bacteria;p__Chloroflexota;c__Dehalococcoidia;o__Dehalococcoidales;f__E44-bin88;g__E44-bin88;s__
Co_S11_312	64.77	3.44	47.57	63.64	906179	3831	1	d__Bacteria;p__Chloroflexota;c__Dehalococcoidia;o__Dehalococcoidales;f__E44-bin88;g__E44-bin88;s__
Co_S11_90	54.13	0.99	49.18	100	790896	4393	1	d__Bacteria;p__Chloroflexota;c__Dehalococcoidia;o__Dehalococcoidales;f__E44-bin88;g__E44-bin88;s__
S11_6_15	63.04	5.42	35.94	70	880512	5868	1	d__Bacteria;p__Chloroflexota;c__Dehalococcoidia;o__Dehalococcoidales;f__E44-bin88;g__E44-bin88;s__
Co_EGoM_bin29	74.45	1.27	68.1	100	996236	4069	4	d__Bacteria;p__Chloroflexota;c__Dehalococcoidia;o__Dehalococcoidales;f__E44-bin88;g__E44-bin88;s__E44-bin88 sp004375675
HY4_Co_50	54.22	2.07	43.87	100	1137340	3234	1	d__Bacteria;p__Chloroflexota;c__Dehalococcoidia;o__Dehalococcoidales;f__Fen-1064;g__DUES01;s__
SF_Co_bin_139	66.7	1.1	61.2	0	1260631	3679	1	d__Bacteria;p__Chloroflexota;c__Dehalococcoidia;o__Dehalococcoidales;f__Fen-1064;g__DUES01;s__
S11_3_34	52.48	0.99	47.53	0	1313820	9267	2	d__Bacteria;p__Chloroflexota;c__Dehalococcoidia;o__Dehalococcoidales;f__RBG-16-60-22;g__;s__
HMR25_23	53.55	4.68	30.15	42.86	810390	3238	1	d__Bacteria;p__Chloroflexota;c__Dehalococcoidia;o__Dehalococcoidales;f__RBG-16-60-22;g__;s__
Co_S11_718	77.45	7.44	40.25	70	1700392	5583	1	d__Bacteria;p__Chloroflexota;c__Dehalococcoidia;o__Dehalococcoidales;f__RBG-16-60-22;g__;s__
SB_Co_154	66.17	0.99	61.22	100	1202788	5039	1	d__Bacteria;p__Chloroflexota;c__Dehalococcoidia;o__Dehalococcoidales;f__RBG-16-60-22;g__E44-bin89;s__
SB_S2_bin53	84.49	0.99	79.54	100	1445248	10876	1	d__Bacteria;p__Chloroflexota;c__Dehalococcoidia;o__Dehalococcoidales;f__RBG-16-60-22;g__E44-bin89;s__
S11_4_6	79.87	1.98	69.97	100	1194401	5951	5	d__Bacteria;p__Chloroflexota;c__Dehalococcoidia;o__Dehalococcoidales;f__RBG-16-60-22;g__E44-bin89;s__E44-bin89 sp004375725
Co_S11_750	72.85	2.37	61	42.86	1785813	4513	2	d__Bacteria;p__Chloroflexota;c__Dehalococcoidia;o__Dehalococcoidales;f__RBG-16-60-22;g__RBG-16-60-22;s__
S11_6_3	80.2	2.09	69.75	100	1622622	7664	1	d__Bacteria;p__Chloroflexota;c__Dehalococcoidia;o__Dehalococcoidales;f__RBG-16-60-22;g__RBG-16-60-22;s__
SB_Co_195	52.77	0.66	49.47	100	621571	4055	1	d__Bacteria;p__Chloroflexota;c__Dehalococcoidia;o__Dehalococcoidales;f__SOJS01;g__SOJS01;s__
Co_EGoM_bin83	79.37	0.99	74.42	100	800842	9757	1	d__Bacteria;p__Chloroflexota;c__Dehalococcoidia;o__Dehalococcoidales;f__SOJS01;g__SOJS01;s__SOJS01 sp004376435
HMR24_4	55.43	6.57	22.58	38.46	956086	2952	2	d__Bacteria;p__Chloroflexota;c__Dehalococcoidia;o__Dehalococcoidales;f__UBA5760;g__;s__
SB_Co_117	60.52	0.5	58.02	100	724949	5233	1	d__Bacteria;p__Chloroflexota;c__Dehalococcoidia;o__Dehalococcoidales;f__UBA5760;g__;s__
SB_Co_228	50.42	3.08	35.02	25	751592	5508	1	d__Bacteria;p__Chloroflexota;c__Dehalococcoidia;o__Dehalococcoidales;f__UBA5760;g__;s__
Co_S11_354	57.17	3.49	39.72	53.85	941974	4161	1	d__Bacteria;p__Chloroflexota;c__Dehalococcoidia;o__Dehalococcoidales;f__UBA5760;g__;s__
S11_6_44	58.17	8.75	14.42	42.86	763136	2709	1	d__Bacteria;p__Chloroflexota;c__Dehalococcoidia;o__Dehalococcoidales;f__UBA5760;g__;s__
SB_Co_235	89.58	3.47	72.23	25	1169081	11771	1	d__Bacteria;p__Chloroflexota;c__Dehalococcoidia;o__Dehalococcoidales;f__UBA5760;g__;s__
SB_Co_75	50.16	7.54	12.46	11.11	785795	2915	1	d__Bacteria;p__Chloroflexota;c__Dehalococcoidia;o__Dehalococcoidales;f__UBA5760;g__DUEB01;s__
SB_Co_33	72.99	3.03	57.84	57.14	935108	4525	3	d__Bacteria;p__Chloroflexota;c__Dehalococcoidia;o__Dehalococcoidales;f__UBA5760;g__E44-bin46;s__
HMR26_7	74.42	2.97	59.57	0	782618	8509	2	d__Bacteria;p__Chloroflexota;c__Dehalococcoidia;o__Dehalococcoidales;f__UBA5760;g__E44-bin46;s__
Co_S11_86	72.44	7.73	33.79	91.67	1020862	5123	2	d__Bacteria;p__Chloroflexota;c__Dehalococcoidia;o__Dehalococcoidales;f__UBA5760;g__E44-bin46;s__
E44_bin35	57.31	2.09	46.86	100	613407	3946	1	d__Bacteria;p__Chloroflexota;c__Dehalococcoidia;o__Dehalococcoidales;f__UBA5760;g__E44-bin46;s__E44-bin46 sp004376105
SF_Co_bin_158	73.39	3.58	55.49	60	859166	4116	4	d__Bacteria;p__Chloroflexota;c__Dehalococcoidia;o__Dehalococcoidales;f__UBA5760;g__UBA5760;s__
S11_4_20	51.16	0.11	50.61	100	528579	6729	3	d__Bacteria;p__Chloroflexota;c__Dehalococcoidia;o__Dehalococcoidales;f__UBA5760;g__W498;s__
SF_Co_bin_131	88.28	3.3	71.78	100	1182159	8291	2	d__Bacteria;p__Chloroflexota;c__Dehalococcoidia;o__Dehalococcoidales;f__UBA5760;g__W498;s__
SY_S27_14	92.05	0	92.05	0	1073753	24771	2	d__Bacteria;p__Chloroflexota;c__Dehalococcoidia;o__GIF9;f__;g__;s__
Co_EGoM_bin37	52.35	0.2	51.35	100	755694	3726	1	d__Bacteria;p__Chloroflexota;c__Dehalococcoidia;o__GIF9;f__;g__;s__
SB_S7_bin43	68.48	0	68.48	0	1384442	8122	10	d__Bacteria;p__Chloroflexota;c__Dehalococcoidia;o__GIF9;f__AB-539-J10;g__;s__
HMR19_16	67.82	1.98	57.92	50	868386	2806	3	d__Bacteria;p__Chloroflexota;c__Dehalococcoidia;o__GIF9;f__AB-539-J10;g__;s__
SF_HDNA4_10	69.05	2.15	58.3	33.33	1343100	3855	3	d__Bacteria;p__Chloroflexota;c__Dehalococcoidia;o__GIF9;f__AB-539-J10;g__;s__
SY_S27_22	73.6	0.99	68.65	100	789337	10469	2	d__Bacteria;p__Chloroflexota;c__Dehalococcoidia;o__GIF9;f__AB-539-J10;g__;s__
S11_3_8	86.8	0.5	84.3	0	1461526	20611	2	d__Bacteria;p__Chloroflexota;c__Dehalococcoidia;o__GIF9;f__AB-539-J10;g__;s__
Co_S11_423	69.88	2.97	55.03	100	842734	5206	2	d__Bacteria;p__Chloroflexota;c__Dehalococcoidia;o__GIF9;f__AB-539-J10;g__;s__
SY_Active_Co96	65.45	7.8	26.45	29.41	1595974	2674	1	d__Bacteria;p__Chloroflexota;c__Dehalococcoidia;o__GIF9;f__AB-539-J10;g__;s__
SF_Co_bin_73	58.03	2.82	43.93	66.67	918208	1848	1	d__Bacteria;p__Chloroflexota;c__Dehalococcoidia;o__GIF9;f__AB-539-J10;g__;s__
GoM_cbin20	74.25	9.57	26.4	43.75	1318953	3215	1	d__Bacteria;p__Chloroflexota;c__Dehalococcoidia;o__GIF9;f__AB-539-J10;g__;s__
SB_Co_272	84.82	3.06	69.52	50	1240451	6035	1	d__Bacteria;p__Chloroflexota;c__Dehalococcoidia;o__GIF9;f__AB-539-J10;g__;s__
SB_Co_40	64.64	4.56	41.84	36.36	924408	2138	1	d__Bacteria;p__Chloroflexota;c__Dehalococcoidia;o__GIF9;f__AB-539-J10;g__;s__
Co_EGoM_bin5	62.15	1.98	52.25	0	1182442	3626	1	d__Bacteria;p__Chloroflexota;c__Dehalococcoidia;o__GIF9;f__AB-539-J10;g__;s__
SB_Co_153	81.52	4.25	60.27	83.33	1136753	6822	1	d__Bacteria;p__Chloroflexota;c__Dehalococcoidia;o__GIF9;f__AB-539-J10;g__;s__
SB_Co_177	91.39	0.99	86.44	0	1451169	26177	1	d__Bacteria;p__Chloroflexota;c__Dehalococcoidia;o__GIF9;f__AB-539-J10;g__;s__
SB_Co_14	83.5	2.62	70.4	83.33	1268582	5153	1	d__Bacteria;p__Chloroflexota;c__Dehalococcoidia;o__GIF9;f__AB-539-J10;g__;s__
SY_Active_Co463	70.45	5.45	43.2	0	1240005	3945	1	d__Bacteria;p__Chloroflexota;c__Dehalococcoidia;o__GIF9;f__AB-539-J10;g__;s__
SB_Co_156	75.01	0.99	70.06	0	1052352	7106	1	d__Bacteria;p__Chloroflexota;c__Dehalococcoidia;o__GIF9;f__AB-539-J10;g__;s__
SB_Co_253	87.29	0	87.29	0	1586329	19665	1	d__Bacteria;p__Chloroflexota;c__Dehalococcoidia;o__GIF9;f__AB-539-J10;g__;s__
SB_Co_42	89.27	0	89.27	0	1250531	36604	1	d__Bacteria;p__Chloroflexota;c__Dehalococcoidia;o__GIF9;f__AB-539-J10;g__;s__
SB_Co_57	59.25	2.15	48.5	100	839556	3837	1	d__Bacteria;p__Chloroflexota;c__Dehalococcoidia;o__GIF9;f__AB-539-J10;g__;s__
SB_Co_85	83.33	1.98	73.43	100	1168970	24429	1	d__Bacteria;p__Chloroflexota;c__Dehalococcoidia;o__GIF9;f__AB-539-J10;g__;s__
SB_Co_236	62.05	0.99	57.1	100	687427	7934	1	d__Bacteria;p__Chloroflexota;c__Dehalococcoidia;o__GIF9;f__AB-539-J10;g__;s__
S11_9_7	86.3	0.99	81.35	0	965736	9789	5	d__Bacteria;p__Chloroflexota;c__Dehalococcoidia;o__GIF9;f__AB-539-J10;g__20-14-all-45-10;s__
SB_S5_bin42	70.13	1.16	64.33	50	1094818	14910	6	d__Bacteria;p__Chloroflexota;c__Dehalococcoidia;o__GIF9;f__AB-539-J10;g__B68-G16;s__
S11_7_4	81.66	1.98	71.76	100	1124418	6332	2	d__Bacteria;p__Chloroflexota;c__Dehalococcoidia;o__GIF9;f__AB-539-J10;g__CG2-30-46-19;s__
SB_Co_35	91.55	0.99	86.6	0	1405548	131603	1	d__Bacteria;p__Chloroflexota;c__Dehalococcoidia;o__GIF9;f__AB-539-J10;g__CG2-30-46-19;s__
SB_S8_bin28	94.13	0.99	89.18	100	1685030	16426	4	d__Bacteria;p__Chloroflexota;c__Dehalococcoidia;o__GIF9;f__AB-539-J10;g__E29-bin54;s__
S11_3_55	93.94	0	93.94	0	1636341	53254	7	d__Bacteria;p__Chloroflexota;c__Dehalococcoidia;o__GIF9;f__AB-539-J10;g__E29-bin54;s__E29-bin54 sp004376695
SB_Co_132	81.26	2.15	70.51	66.67	1269073	7017	1	d__Bacteria;p__Chloroflexota;c__Dehalococcoidia;o__GIF9;f__AB-539-J10;g__E29-bin73;s__
S11_3_48	80.44	1.98	70.54	100	1127896	8783	8	d__Bacteria;p__Chloroflexota;c__Dehalococcoidia;o__GIF9;f__AB-539-J10;g__E29-bin73;s__E29-bin73 sp004375885
E26_bin3	77.94	2.48	65.54	100	1021053	3923	5	d__Bacteria;p__Chloroflexota;c__Dehalococcoidia;o__GIF9;f__AB-539-J10;g__E44-bin10;s__
Co_S11_570	68.51	2.97	53.66	66.67	939007	4274	2	d__Bacteria;p__Chloroflexota;c__Dehalococcoidia;o__GIF9;f__AB-539-J10;g__E44-bin10;s__
SB_S2_bin3	88.09	1.98	78.19	50	1848211	23312	2	d__Bacteria;p__Chloroflexota;c__Dehalococcoidia;o__GIF9;f__AB-539-J10;g__E44-bin10;s__
S11_8_27	83.66	0	83.66	0	1228284	15843	1	d__Bacteria;p__Chloroflexota;c__Dehalococcoidia;o__GIF9;f__AB-539-J10;g__E44-bin10;s__
SB_Co_278	91.25	0	91.25	0	972386	10456	1	d__Bacteria;p__Chloroflexota;c__Dehalococcoidia;o__GIF9;f__AB-539-J10;g__UBA6803;s__
SB_Co_166	67.56	0	67.56	0	1294093	3712	1	d__Bacteria;p__Chloroflexota;c__Dehalococcoidia;o__GIF9;f__UBA5620;g__JACNFS01;s__
SB_Co_56	69.93	3.96	50.13	75	1017268	4240	4	d__Bacteria;p__Chloroflexota;c__Dehalococcoidia;o__GIF9;f__UBA5620;g__QYPU01;s__QYPU01 sp007280145
HY4_GJ_10_36	52.44	4.6	29.44	14.29	2660385	1914	2	d__Bacteria;p__Chloroflexota;c__Dehalococcoidia;o__SM23-28-2;f__RBG-16-64-32;g__RBG-16-64-32;s__
S11_1_23	82.29	3.17	66.44	100	1461057	4394	2	d__Bacteria;p__Chloroflexota;c__Dehalococcoidia;o__SM23-28-2;f__RBG-16-64-32;g__RBG-16-64-32;s__
E44_bin14	57.11	5.45	29.86	0	1042747	2318	1	d__Bacteria;p__Chloroflexota;c__Dehalococcoidia;o__SM23-28-2;f__RBG-16-64-32;g__RBG-16-64-32;s__
HY4_Co_85	52.46	1.19	46.51	0	1083163	2632	1	d__Bacteria;p__Chloroflexota;c__Dehalococcoidia;o__SM23-28-2;f__RBG-16-64-32;g__RBG-16-64-32;s__
E29_bin5	53.55	7.15	17.8	58.33	1550556	2233	1	d__Bacteria;p__Chloroflexota;c__Dehalococcoidia;o__SM23-28-2;f__RBG-16-64-32;g__RBG-16-64-32;s__
S11_2_21	83.99	0	83.99	0	1528344	4499	10	d__Bacteria;p__Chloroflexota;c__Dehalococcoidia;o__SM23-28-2;f__SM23-28-2;g__SM23-28-2;s__
S11_4_11	56.22	3.84	37.02	71.43	1001349	2582	1	d__Bacteria;p__Chloroflexota;c__Dehalococcoidia;o__SM23-28-2;f__SM23-28-2;g__SM23-28-2;s__
S11_7_20	87.79	0	87.79	0	1203528	10215	4	d__Bacteria;p__Chloroflexota;c__Dehalococcoidia;o__SZUA-161;f__E44-bin15;g__;s__
S11_5_1	54.95	1.1	49.45	0	1011226	3947	3	d__Bacteria;p__Chloroflexota;c__Dehalococcoidia;o__SZUA-161;f__E44-bin15;g__;s__
SB_S2_bin7	68.39	1.43	61.24	100	1052458	3779	1	d__Bacteria;p__Chloroflexota;c__Dehalococcoidia;o__SZUA-161;f__E44-bin15;g__;s__
SB_S8_bin34	90.76	0	90.76	0	1864410	22338	1	d__Bacteria;p__Chloroflexota;c__Dehalococcoidia;o__SZUA-161;f__E44-bin15;g__;s__
SB_Co_257	65.87	6.44	33.67	28.57	3231890	5057	1	d__Bacteria;p__Chloroflexota;c__Dehalococcoidia;o__SZUA-161;f__E44-bin15;g__;s__
SB_S6_bin27	88.78	0.99	83.83	0	1457048	26070	2	d__Bacteria;p__Chloroflexota;c__Dehalococcoidia;o__SZUA-161;f__E44-bin15;g__E29-bin15;s__
HY4_GJ_10_31	51.87	5.94	22.17	16.67	609957	3492	1	d__Bacteria;p__Chloroflexota;c__Dehalococcoidia;o__SZUA-161;f__E44-bin15;g__E29-bin15;s__
E29_bin8	80.17	3.58	62.27	100	1375321	5903	3	d__Bacteria;p__Chloroflexota;c__Dehalococcoidia;o__SZUA-161;f__E44-bin15;g__E29-bin15;s__E29-bin15 sp004377275
E44_bin28	83.71	0.5	81.21	0	1155052	15899	1	d__Bacteria;p__Chloroflexota;c__Dehalococcoidia;o__SZUA-161;f__E44-bin15;g__E44-bin26;s__E44-bin26 sp004376075
SY_S18_7	85.81	2.2	74.81	75	2552909	3745	4	d__Bacteria;p__Chloroflexota;c__Dehalococcoidia;o__SZUA-161;f__E44-bin15;g__JAAXQM01;s__
SB_Co_285	55.15	3.7	36.65	50	826539	3342	4	d__Bacteria;p__Chloroflexota;c__Dehalococcoidia;o__SZUA-161;f__E44-bin15;g__JAAXQM01;s__
HMR21_28	84.16	3.67	65.81	100	1745489	4830	11	d__Bacteria;p__Chloroflexota;c__Dehalococcoidia;o__SZUA-161;f__SZUA-161;g__SZUA-161;s__
E29_bin9	60.78	3.39	43.83	7.69	954401	3759	1	d__Bacteria;p__Chloroflexota;c__Dehalococcoidia;o__SZUA-161;f__SZUA-161;g__SZUA-161;s__
E44_bin31	82.23	5.94	52.53	42.86	1619763	7272	1	d__Bacteria;p__Chloroflexota;c__Dehalococcoidia;o__SZUA-161;f__SZUA-161;g__SZUA-161;s__SZUA-161 sp004376205
SB_Co_290	54.32	0.99	49.37	0	475786	2985	1	d__Bacteria;p__Chloroflexota;c__Dehalococcoidia;o__UBA2247;f__;g__;s__
SB_Co_282	60.23	2.97	45.38	0	566291	3331	1	d__Bacteria;p__Chloroflexota;c__Dehalococcoidia;o__UBA2247;f__UBA2247;g__;s__
Co_EGoM_bin2	52.06	1.49	44.61	0	652513	2891	1	d__Bacteria;p__Chloroflexota;c__Dehalococcoidia;o__UBA2777;f__RBG-13-53-26;g__;s__
SB_S7_bin4	93.53	0	93.53	0	1523589	25655	1	d__Bacteria;p__Chloroflexota;c__Dehalococcoidia;o__UBA2777;f__RBG-13-53-26;g__;s__
SB_S1_bin17	53.78	7.79	14.83	43.75	3127264	1276	1	d__Bacteria;p__Chloroflexota;c__Dehalococcoidia;o__UBA3495;f__UBA3495;g__GCA-2707185;s__
HY4_Co_29	57.5	7.89	18.05	20	2047128	2883	1	d__Bacteria;p__Chloroflexota;c__Ellin6529;o__CSP1-4;f__CSP1-4;g__;s__
SF_Co_bin_8	51.87	8.73	8.22	17.65	2297067	1412	1	d__Bacteria;p__Chloroflexota;c__Ellin6529;o__CSP1-4;f__CSP1-4;g__;s__
HMR1_2	59.09	1.72	50.49	80	2303516	6082	3	d__Bacteria;p__Cloacimonadota;c__Cloacimonadia;o__Cloacimonadales;f__TCS61;g__;s__
SY_Active_Co52	93.34	3.68	74.94	16.67	3376745	12669	2	d__Bacteria;p__Cloacimonadota;c__Cloacimonadia;o__Cloacimonadales;f__TCS61;g__;s__
Co_S11_321	84.42	2.75	70.67	33.33	2377801	3285	1	d__Bacteria;p__Cloacimonadota;c__Cloacimonadia;o__Cloacimonadales;f__TCS61;g__;s__
HMR3_28	95.54	0	95.54	0	2577313	52614	1	d__Bacteria;p__Cloacimonadota;c__Cloacimonadia;o__Cloacimonadales;f__TCS61;g__;s__
SF_Co_bin_65	64.09	2.88	49.69	80	1179782	3541	1	d__Bacteria;p__Cloacimonadota;c__Cloacimonadia;o__Cloacimonadales;f__TCS61;g__;s__
S11_8_12	70.74	0.55	67.99	0	1631388	4116	2	d__Bacteria;p__Cloacimonadota;c__Cloacimonadia;o__Cloacimonadales;f__TCS61;g__JABMPU01;s__
SB_Co_194	64.21	2.2	53.21	66.67	2615989	5096	2	d__Bacteria;p__Cloacimonadota;c__Cloacimonadia;o__Cloacimonadales;f__TCS61;g__JABMPU01;s__
SB_Co_277	57.29	2.75	43.54	100	1919505	4798	1	d__Bacteria;p__Cloacimonadota;c__Cloacimonadia;o__Cloacimonadales;f__TCS61;g__JABMPU01;s__
HMR3_24	91.21	3.3	74.71	25	2643015	12317	1	d__Bacteria;p__Cloacimonadota;c__Cloacimonadia;o__Cloacimonadales;f__TCS61;g__JACNIV01;s__
SY_Active_Co561	89.01	6.11	58.46	12.5	3093857	4733	1	d__Bacteria;p__Cloacimonadota;c__Cloacimonadia;o__Cloacimonadales;f__TCS61;g__JACNIV01;s__
HY4_GJ_10_37	56.9	4.25	35.65	12.5	1031316	2559	1	d__Bacteria;p__Cloacimonadota;c__Cloacimonadia;o__Cloacimonadales;f__TCS61;g__JACNIV01;s__
SY_Active_Co89	51.77	2.85	37.52	50	2184591	5404	1	d__Bacteria;p__Cloacimonadota;c__Cloacimonadia;o__Cloacimonadales;f__TCS61;g__JACNIV01;s__
SY_S22_16	98.84	0	98.84	0	2913132	31014	1	d__Bacteria;p__Cloacimonadota;c__Cloacimonadia;o__Cloacimonadales;f__TCS61;g__JACNIV01;s__
S11_9_6	63.98	1.1	58.48	0	1489485	3225	2	d__Bacteria;p__Cloacimonadota;c__Cloacimonadia;o__JGIOTU-2;f__JGIOTU-2;g__;s__
Co_S11_210	59.08	9.44	11.88	27.27	2927257	2495	1	d__Bacteria;p__Cloacimonadota;c__Cloacimonadia;o__JGIOTU-2;f__JGIOTU-2;g__JACNFI01;s__
Co_S11_682	69.69	4.5	47.19	71.43	949235	2732	1	d__Bacteria;p__Cloacimonadota;c__Cloacimonadia;o__JGIOTU-2;f__JGIOTU-2;g__JACNJR01;s__
S11_8_19	80.77	1.1	75.27	100	1253343	5731	4	d__Bacteria;p__Cloacimonadota;c__Cloacimonadia;o__JGIOTU-2;f__JGIOTU-2;g__JGIOTU-2;s__
SB_S5_bin7	91.21	0	91.21	0	2168775	11831	2	d__Bacteria;p__Cloacimonadota;c__Cloacimonadia;o__JGIOTU-2;f__JGIOTU-2;g__JGIOTU-2;s__
SB_S3_bin24	96.7	0	96.7	0	2699497	42340	1	d__Bacteria;p__Cloacimonadota;c__Cloacimonadia;o__JGIOTU-2;f__JGIOTU-2;g__JGIOTU-2;s__
S11_9_15	56.29	8.7	12.79	16.67	2273285	1667	1	d__Bacteria;p__Cloacimonadota;c__Cloacimonadia;o__JGIOTU-2;f__JGIOTU-2;g__JGIOTU-2;s__
SY_Active_Co274	73.78	1.12	68.18	0	964604	4050	1	d__Bacteria;p__Dependentiae;c__Babeliae;o__Babeliales;f__GWF2-32-72;g__;s__
Co_S11_135	52.81	1.5	45.31	0	720339	2488	1	d__Bacteria;p__Dependentiae;c__Babeliae;o__Babeliales;f__UASB340;g__;s__
S11_13_10	60.96	2.44	48.76	0	1051669	25047	1	d__Bacteria;p__Dependentiae;c__Babeliae;o__Babeliales;f__UASB340;g__;s__
Co_EGoM_bin51	57.52	0	57.52	0	925775	17335	1	d__Bacteria;p__Dependentiae;c__Babeliae;o__Babeliales;f__Vermiphilaceae;g__;s__
Co_EGoM_bin91	56.3	1.42	49.2	75	946075	32146	1	d__Bacteria;p__Dependentiae;c__Babeliae;o__Babeliales;f__Vermiphilaceae;g__E44-bin52;s__E44-bin52 sp004375875
SB_Co_110	66.47	0	66.47	0	2315504	5524	1	d__Bacteria;p__Desulfobacterota;c__;o__;f__;g__;s__
E44_bin13	54.37	4.35	32.62	0	1135770	2008	1	d__Bacteria;p__Desulfobacterota;c__;o__;f__;g__;s__
S11_2_29	84.03	2.75	70.28	16.67	3064588	5347	2	d__Bacteria;p__Desulfobacterota;c__BSN033;o__BSN033;f__;g__;s__
HMR26_23	82.87	2.72	69.27	37.5	2658200	3615	1	d__Bacteria;p__Desulfobacterota;c__Desulfobacteria;o__C00003060;f__C00003060;g__;s__
Co_S11_76	59.47	2.01	49.42	66.67	1816074	2748	1	d__Bacteria;p__Desulfobacterota;c__Desulfobacteria;o__C00003060;f__C00003060;g__;s__
HMR2_10	87.57	3.66	69.27	12.5	3973064	11454	1	d__Bacteria;p__Desulfobacterota;c__Desulfobacteria;o__C00003060;f__C00003060;g__;s__
SB_Co_176	59.17	1.31	52.62	0	1547558	6179	5	d__Bacteria;p__Desulfobacterota;c__Desulfobacteria;o__C00003060;f__C00003060;g__C00003060;s__
S11_7_5	84.69	1.61	76.64	33.33	2382497	10008	1	d__Bacteria;p__Desulfobacterota;c__Desulfobacteria;o__C00003060;f__C00003060;g__C00003060;s__
HMR26_8	60.73	9.9	11.23	6.9	2075585	3132	1	d__Bacteria;p__Desulfobacterota;c__Desulfobacteria;o__C00003060;f__C00003106;g__;s__
SB_Co_232	51.34	0.35	49.59	50	1183765	4672	1	d__Bacteria;p__Desulfobacterota;c__Desulfobacteria;o__C00003060;f__C00003106;g__;s__
HMR6_18	94.35	3.23	78.2	40	2856899	12916	1	d__Bacteria;p__Desulfobacterota;c__Desulfobacteria;o__C00003060;f__C00003106;g__C00003106;s__C00003106 sp001751015
SF_Co_bin_82	87.88	3.55	70.13	50	2912220	6916	6	d__Bacteria;p__Desulfobacterota;c__Desulfobacteria;o__Desulfatiglandales;f__B25-G16;g__B33-G16;s__
S11_8_28	68.65	2.87	54.3	0	1747154	5199	3	d__Bacteria;p__Desulfobacterota;c__Desulfobacteria;o__Desulfatiglandales;f__B25-G16;g__B33-G16;s__
SB_Co_6	92.62	0.94	87.92	33.33	3408345	12445	2	d__Bacteria;p__Desulfobacterota;c__Desulfobacteria;o__Desulfatiglandales;f__B25-G16;g__B33-G16;s__
E29_bin11	62.3	1	57.3	66.67	1230165	3455	1	d__Bacteria;p__Desulfobacterota;c__Desulfobacteria;o__Desulfatiglandales;f__B25-G16;g__B33-G16;s__
SY_Active_Co477	77.13	5.27	50.78	22.22	2331872	4542	1	d__Bacteria;p__Desulfobacterota;c__Desulfobacteria;o__Desulfatiglandales;f__B25-G16;g__B33-G16;s__
Co_EGoM_bin1	74.44	2.53	61.79	33.33	2687363	5448	1	d__Bacteria;p__Desulfobacterota;c__Desulfobacteria;o__Desulfatiglandales;f__B25-G16;g__B33-G16;s__
HMR25_18	77.14	1.4	70.14	80	1697064	5967	1	d__Bacteria;p__Desulfobacterota;c__Desulfobacteria;o__Desulfatiglandales;f__B25-G16;g__B33-G16;s__
Co_EGoM_bin32	72.04	7.58	34.14	11.11	3321171	4183	1	d__Bacteria;p__Desulfobacterota;c__Desulfobacteria;o__Desulfatiglandales;f__B25-G16;g__B33-G16;s__
SY_Active_Co646	78.85	4.52	56.25	20	3611742	4925	4	d__Bacteria;p__Desulfobacterota;c__Desulfobacteria;o__Desulfatiglandales;f__Desulfatiglandaceae;g__;s__
SY_S20_40	75.9	1.41	68.85	11.11	2900697	4094	3	d__Bacteria;p__Desulfobacterota;c__Desulfobacteria;o__Desulfatiglandales;f__Desulfatiglandaceae;g__;s__
SY_S19_38	54.26	7.52	16.66	15	2587534	4173	1	d__Bacteria;p__Desulfobacterota;c__Desulfobacteria;o__Desulfatiglandales;f__Desulfatiglandaceae;g__;s__
Co_EGoM_bin58	62.02	1.05	56.77	60	1387318	3726	1	d__Bacteria;p__Desulfobacterota;c__Desulfobacteria;o__Desulfatiglandales;f__Desulfatiglandaceae;g__;s__
Co_S11_828	75.46	6.92	40.86	62.5	2466401	4338	1	d__Bacteria;p__Desulfobacterota;c__Desulfobacteria;o__Desulfatiglandales;f__Desulfatiglandaceae;g__;s__
SB_Co_231	94.84	1.94	85.14	0	4496912	36143	1	d__Bacteria;p__Desulfobacterota;c__Desulfobacteria;o__Desulfatiglandales;f__Desulfatiglandaceae;g__;s__
SB_S3_bin12	80.52	2.29	69.07	60	3675509	5105	23	d__Bacteria;p__Desulfobacterota;c__Desulfobacteria;o__Desulfatiglandales;f__Desulfatiglandaceae;g__4484-190-2;s__
HMR20_18	50.76	7.8	11.76	35.29	1709730	2221	1	d__Bacteria;p__Desulfobacterota;c__Desulfobacteria;o__Desulfatiglandales;f__Desulfatiglandaceae;g__4484-190-2;s__
SF_HDNA3_10	51.12	8.13	10.47	3.23	2006397	2238	1	d__Bacteria;p__Desulfobacterota;c__Desulfobacteria;o__Desulfatiglandales;f__Desulfatiglandaceae;g__4484-190-2;s__
Co_EGoM_bin34	89.78	1.29	83.33	0	3936320	7886	1	d__Bacteria;p__Desulfobacterota;c__Desulfobacteria;o__Desulfatiglandales;f__Desulfatiglandaceae;g__JABMQV01;s__
HY4_GJ_9_10	51.97	3.29	35.52	14.29	2295632	2462	1	d__Bacteria;p__Desulfobacterota;c__Desulfobacteria;o__Desulfatiglandales;f__Desulfatiglandaceae;g__JABMQV01;s__
SB_S6_bin36	80.3	1.08	74.9	100	3169173	5167	4	d__Bacteria;p__Desulfobacterota;c__Desulfobacteria;o__Desulfatiglandales;f__Desulfatiglandaceae;g__JACNIU01;s__
SF_Co_bin_143	50.27	3.97	30.42	100	1716426	3073	2	d__Bacteria;p__Desulfobacterota;c__Desulfobacteria;o__Desulfatiglandales;f__Desulfatiglandaceae;g__JACNIU01;s__
HY4_GJ_10_34	78.67	3.87	59.32	10	3362623	8930	4	d__Bacteria;p__Desulfobacterota;c__Desulfobacteria;o__Desulfobacterales;f__;g__;s__
SY_S19_18	72.25	4.94	47.55	8.7	1920103	3362	2	d__Bacteria;p__Desulfobacterota;c__Desulfobacteria;o__Desulfobacterales;f__;g__;s__
SB_Co_13	51.61	1.47	44.26	50	2743067	2598	1	d__Bacteria;p__Desulfobacterota;c__Desulfobacteria;o__Desulfobacterales;f__;g__;s__
SY_Active_Co420	91.61	1.29	85.16	50	4831859	15065	1	d__Bacteria;p__Desulfobacterota;c__Desulfobacteria;o__Desulfobacterales;f__B30-G6;g__;s__
SB_S2_bin30	80.12	1.67	71.77	100	3083512	4077	2	d__Bacteria;p__Desulfobacterota;c__Desulfobacteria;o__Desulfobacterales;f__BuS5;g__;s__
HY4_Co_75	83.33	4.28	61.93	63.64	2559916	3425	5	d__Bacteria;p__Desulfobacterota;c__Desulfobacteria;o__Desulfobacterales;f__Desulfobacteraceae;g__Desulfobacula;s__
SB_S7_bin22	96.04	0	96.04	0	3412406	37482	1	d__Bacteria;p__Desulfobacterota;c__Desulfobacteria;o__Desulfobacterales;f__Desulfobacteraceae;g__Desulfobacula;s__
SB_Co_23	92.9	1.94	83.2	66.67	2574562	8983	1	d__Bacteria;p__Desulfobacterota;c__Desulfobacteria;o__Desulfobacterales;f__ETH-SRB1;g__;s__
HMR3_2	50.69	8.6	7.69	57.14	2927019	2860	1	d__Bacteria;p__Desulfobacterota;c__Desulfobacteria;o__Desulfobacterales;f__ETH-SRB1;g__;s__
SB_S7_bin28	67.45	0.04	67.25	0	1766773	4534	10	d__Bacteria;p__Desulfobacterota;c__Desulfobacteria;o__Desulfobacterales;f__ETH-SRB1;g__B13-G4;s__
HMR18_2	88.58	7.03	53.43	64.71	2847031	8299	2	d__Bacteria;p__Desulfobacterota;c__Desulfobacteria;o__Desulfobacterales;f__ETH-SRB1;g__B13-G4;s__
SF_HDNA4_14	55.1	9.78	6.2	90	2165657	1988	1	d__Bacteria;p__Desulfobacterota;c__Desulfobacteria;o__Desulfobacterales;f__ETH-SRB1;g__B13-G4;s__
S11_6_22	80.97	2.12	70.37	16.67	2690251	8395	1	d__Bacteria;p__Desulfobacterota;c__Desulfobacteria;o__Desulfobacterales;f__ETH-SRB1;g__B13-G4;s__
HMR25_15	59.59	3.16	43.79	29.41	1127788	5038	1	d__Bacteria;p__Desulfobacterota;c__Desulfobacteria;o__Desulfobacterales;f__ETH-SRB1;g__B13-G4;s__
HMR26_10	98.06	4.7	74.56	7.14	2591227	32366	2	d__Bacteria;p__Desulfobacterota;c__Desulfobacteria;o__Desulfobacterales;f__ETH-SRB1;g__ETH-SRB1;s__
HMR3_9	51.99	9.49	4.54	15.79	1071659	3814	1	d__Bacteria;p__Desulfobacterota;c__Desulfobacteria;o__Desulfobacterales;f__ETH-SRB1;g__ETH-SRB1;s__
SB_S3_bin18	95.14	3.23	78.99	80	2925288	18569	2	d__Bacteria;p__Desulfobacterota;c__Desulfobacteria;o__Desulfobacterales;f__ETH-SRB1;g__JACNLL01;s__
SF_GA_5_3	62.46	6.81	28.41	26.67	2095725	3341	2	d__Bacteria;p__Desulfobacterota;c__Desulfobacteria;o__Desulfobacterales;f__ETH-SRB1;g__JACNLL01;s__
HMR24_8	50.58	7.41	13.53	15	1183232	3487	1	d__Bacteria;p__Desulfobacterota;c__Desulfobacteria;o__Desulfobacterales;f__ETH-SRB1;g__JACNLL01;s__
S11_4_8	70.77	2.2	59.77	73.33	1927160	3857	1	d__Bacteria;p__Desulfobacterota;c__Desulfobacteria;o__Desulfobacterales;f__ETH-SRB1;g__JACNLL01;s__
SB_S7_bin23	91.14	3.25	74.89	0	3154987	13156	1	d__Bacteria;p__Desulfobacterota;c__Desulfobacteria;o__Desulfobacterales;f__ETH-SRB1;g__JACNLL01;s__
S11_7_23	50.78	7.51	13.23	28.57	2548179	2001	1	d__Bacteria;p__Desulfobacterota;c__Desulfobacteria;o__Desulfobacterales;f__ETH-SRB1;g__JACNLL01;s__
SF_Co_bin_159	55.86	3	40.86	12.5	3198358	4024	1	d__Bacteria;p__Desulfobacterota;c__Desulfobacteria;o__Desulfobacterales;f__JAABPS01;g__;s__
SF_Co_bin_117	56.43	5.05	31.18	18.18	1865819	3819	1	d__Bacteria;p__Desulfobacterota;c__Desulfobacteria;o__Desulfobacterales;f__QNYZ01;g__QNYZ01;s__
SY_S24_3	55.22	2.18	44.32	75	3590818	2684	9	d__Bacteria;p__Desulfobacterota;c__Desulfobacteria;o__Desulfobacterales;f__SG8-13;g__;s__
HMR24_14	58.49	0.9	53.99	0	2956291	10702	1	d__Bacteria;p__Desulfobacterota;c__Desulfobacteria;o__Desulfobacterales;f__SG8-13;g__;s__
SF_Co_bin_58	53.54	3.67	35.19	27.78	2778473	2480	1	d__Bacteria;p__Desulfobacterota;c__Desulfobacteria;o__Desulfobacterales;f__SURF-15;g__;s__
SY_Active_Co230	97.74	0	97.74	0	3816448	10858	2	d__Bacteria;p__Desulfobacterota;c__Desulfobacteria;o__Desulfobacterales;f__SURF-7;g__;s__
SY_Active_Co315	94.84	3.76	76.04	14.29	5098042	8438	1	d__Bacteria;p__Desulfobacterota;c__Desulfobacteria;o__Desulfobacterales;f__SURF-7;g__;s__
SY_Active_Co449	68.58	4.44	46.38	58.33	3997709	3263	1	d__Bacteria;p__Desulfobacterota;c__Desulfobacteria;o__Desulfobacterales;f__SURF-7;g__;s__
SB_S5_bin28	67.18	1.96	57.38	50	2107859	7194	3	d__Bacteria;p__Desulfobacterota;c__Desulfobacteria;o__Desulfobacterales;f__UBA11574;g__;s__
HMR23_4	51.52	4.22	30.42	25	1561416	4064	1	d__Bacteria;p__Desulfobacterota;c__Desulfobacteria;o__Desulfobacterales;f__UBA11574;g__;s__
Co_EGoM_bin85	71.11	2.46	58.81	36.36	1750368	4168	1	d__Bacteria;p__Desulfobacterota;c__Desulfobacteria;o__Desulfobacterales;f__UBA11574;g__;s__
HY4_GJ_10_12	77.53	4.16	56.73	37.5	3658587	4368	2	d__Bacteria;p__Desulfobacterota;c__Desulfobacteria;o__Desulfobacterales;f__UBA11574;g__S5133MH16;s__
S11_1_6	52.37	9.21	6.32	9.09	1371087	6428	1	d__Bacteria;p__Desulfobacterota;c__Desulfobacteria;o__Desulfobacterales;f__UBA11574;g__S5133MH16;s__
SB_S2_bin20	73.34	4.98	48.44	40	3076773	7980	1	d__Bacteria;p__Desulfobacterota;c__Desulfobacteria;o__Desulfobacterales;f__UBA11574;g__S5133MH16;s__
S11_6_40	61.89	6.13	31.24	6.25	2802926	3719	1	d__Bacteria;p__Desulfobacterota;c__Desulfobacteria;o__Desulfobacterales;f__UBA11574;g__S5133MH16;s__
SF_Co_bin_63	70.23	1.29	63.78	50	1848318	6468	7	d__Bacteria;p__Desulfobacterota;c__Desulfobacteria;o__Desulfobacterales;f__UBA11574;g__S5133MH16;s__S5133MH16 sp001751005
HY4_GJ_9_13	59	1.61	50.95	33.33	1807980	2621	1	d__Bacteria;p__Desulfobacterota;c__Desulfobacteria;o__Desulfobacterales;f__UBA2156;g__;s__
SY_Active_Co84	97.31	1.94	87.61	0	4244319	10358	1	d__Bacteria;p__Desulfobacterota;c__Desulfobacteria;o__Desulfobacterales;f__UBA5616;g__;s__
SY_Active_Co454	57.94	1.79	48.99	0	3298302	3534	1	d__Bacteria;p__Desulfobacterota;c__Desulfobacteria;o__Desulfobacterales;f__UBA5852;g__JABZFP01;s__
HMR23_11	63.48	4.79	39.53	53.85	1722184	3386	1	d__Bacteria;p__Desulfobacterota;c__Desulfobulbia;o__Desulfobulbales;f__BM004;g__;s__
HY4_Co_88	57.13	3.58	39.23	100	1206315	3203	1	d__Bacteria;p__Desulfobacterota;c__Desulfobulbia;o__Desulfobulbales;f__BM004;g__;s__
SY_S23_5	88.15	3.94	68.45	58.33	2427713	5818	7	d__Bacteria;p__Desulfobacterota;c__Desulfobulbia;o__Desulfobulbales;f__BM004;g__BM004;s__
SF_Co_bin_98	63.4	5.05	38.15	88.24	2035351	4620	2	d__Bacteria;p__Desulfobacterota;c__Desulfobulbia;o__Desulfobulbales;f__Desulfobulbaceae;g__;s__
SB_Co_72	89.92	5.09	64.47	60	3522503	8026	2	d__Bacteria;p__Desulfobacterota;c__Desulfobulbia;o__Desulfobulbales;f__Desulfobulbaceae;g__;s__
SF_Co_bin_92	75.74	3.01	60.69	66.67	2135337	8272	1	d__Bacteria;p__Desulfobacterota;c__Desulfobulbia;o__Desulfobulbales;f__Desulfobulbaceae;g__;s__
HMR6_6	74.76	0.5	72.26	100	2937850	9587	1	d__Bacteria;p__Desulfobacterota;c__Desulfobulbia;o__Desulfobulbales;f__Desulfobulbaceae;g__Desulfobulbus_A;s__
SY_Active_Co14	80.17	4.68	56.77	35.71	2583788	3270	2	d__Bacteria;p__Desulfobacterota;c__Desulfobulbia;o__Desulfobulbales;f__Desulfocapsaceae;g__Desulfocapsa;s__
HMR22_3	71.86	3.17	56.01	45.45	2015616	3554	1	d__Bacteria;p__Desulfobacterota;c__Desulfobulbia;o__Desulfobulbales;f__Desulfocapsaceae;g__Desulfocapsa;s__
SF_Co_bin_15	51.05	0.88	46.65	0	1056988	2714	1	d__Bacteria;p__Desulfobacterota;c__Desulfobulbia;o__Desulfobulbales;f__Desulfocapsaceae;g__Desulfocapsa;s__
SF_Co_bin_81	53.56	0.66	50.26	50	1572194	3729	1	d__Bacteria;p__Desulfobacterota;c__Desulfobulbia;o__Desulfobulbales;f__Desulfocapsaceae;g__Desulfocapsa;s__
SY_Active_Co297	67.05	4.7	43.55	31.25	5422958	3043	1	d__Bacteria;p__Desulfobacterota;c__Desulfobulbia;o__Desulfobulbales;f__Desulfocapsaceae;g__UBA2775;s__
SF_Co_bin_129	50.05	5.79	21.1	15.79	2000201	3833	1	d__Bacteria;p__Desulfobacterota;c__Desulfobulbia;o__Desulfobulbales;f__Desulfocapsaceae;g__UBA2775;s__
SY_Active_Co75	77.15	0.2	76.15	0	2283862	3825	3	d__Bacteria;p__Desulfobacterota;c__Desulfobulbia;o__Desulfobulbales;f__Desulfurivibrionaceae;g__;s__
SY_S25_21	66.15	2.68	52.75	71.43	2083577	3354	2	d__Bacteria;p__Desulfobacterota;c__Desulfobulbia;o__Desulfobulbales;f__Desulfurivibrionaceae;g__;s__
SF_Co_bin_169	62.06	4.92	37.46	6.25	1559965	1778	1	d__Bacteria;p__Desulfobacterota;c__Desulfobulbia;o__Desulfobulbales;f__Desulfurivibrionaceae;g__;s__
SY_S19_13	74.83	4.79	50.88	75	2133871	2806	4	d__Bacteria;p__Desulfobacterota;c__Dissulfuribacteria;o__Dissulfuribacterales;f__UBA3076;g__UBA3076;s__
Co_S11_360	53.13	3.53	35.48	54.55	1356661	4622	1	d__Bacteria;p__Desulfobacterota;c__Dissulfuribacteria;o__Dissulfuribacterales;f__UBA3076;g__UBA3076;s__
SY_S25_24	83.84	2.29	72.39	0	3178720	6516	3	d__Bacteria;p__Desulfobacterota;c__SM23-61;o__UBA8473;f__UBA8473;g__;s__
SY_Active_Co337	87.58	0.65	84.33	0	3316855	10384	1	d__Bacteria;p__Desulfobacterota;c__SM23-61;o__UBA8473;f__UBA8473;g__;s__
HY4_Co_65	68.24	2.68	54.84	63.64	2589142	4719	7	d__Bacteria;p__Desulfobacterota;c__SM23-61;o__WTBG01;f__WTBG01;g__WTBG01;s__
SB_Co_199	61.47	2.22	50.37	69.23	1509040	4419	1	d__Bacteria;p__Desulfobacterota;c__Syntrophia;o__Syntrophales;f__;g__;s__
SB_S5_bin3	50.79	2.1	40.29	100	1336870	5144	1	d__Bacteria;p__Desulfobacterota;c__Syntrophia;o__Syntrophales;f__;g__;s__
HMR19_26	58.28	7.8	19.28	56.25	1106049	3680	1	d__Bacteria;p__Desulfobacterota;c__Syntrophia;o__Syntrophales;f__UBA2210;g__UBA2210;s__
SY_Active_Co278	91.8	4.88	67.4	80	2096918	8178	1	d__Bacteria;p__Desulfobacterota;c__Syntrophia;o__Syntrophales;f__UBA2210;g__UBA2210;s__
SB_Co_90	55.51	4.84	31.31	0	933225	3729	1	d__Bacteria;p__Desulfobacterota;c__Syntrophia;o__Syntrophales;f__UBA6807;g__UBA3084;s__
HMR23_5	88.04	4.24	66.84	77.78	2309629	4855	9	d__Bacteria;p__Desulfobacterota;c__Syntrophobacteria;o__BM002;f__BM002;g__BM002;s__
HY4_GJ_12_2	90.33	2.51	77.78	47.06	3433231	6150	2	d__Bacteria;p__Desulfobacterota;c__Syntrophobacteria;o__BM002;f__BM002;g__BM002;s__
HMR17_27	90.91	2.01	80.86	22.22	2486990	16478	1	d__Bacteria;p__Desulfobacterota_C;c__Deferrisomatia;o__Deferrisomatales;f__;g__;s__
HMR18_29	50.35	4.25	29.1	42.86	1240220	2209	1	d__Bacteria;p__Desulfobacterota_C;c__Deferrisomatia;o__Deferrisomatales;f__BM512;g__;s__
SB_S1_bin9	51.49	4.11	30.94	14.29	727630	3681	2	d__Bacteria;p__Desulfobacterota_D;c__UBA1144;o__UBA2774;f__N074bin48;g__N074bin48;s__
HY4_Co_47	68.27	3.8	49.27	7.69	1692819	4270	1	d__Bacteria;p__Desulfobacterota_D;c__UBA1144;o__UBA2774;f__UBA2774;g__CR02bin9;s__CR02bin9 sp004525335
SF_Co_bin_45	51.8	8.17	10.95	0	1356325	4236	1	d__Bacteria;p__Desulfobacterota_F;c__Desulfuromonadia;o__Desulfuromonadales;f__BM103;g__;s__
SY_S18_8	65.01	4.87	40.66	100	1528437	4142	3	d__Bacteria;p__Desulfobacterota_F;c__Desulfuromonadia;o__Desulfuromonadales;f__BM103;g__M0040;s__
SY_Active_Co702	52.44	3.24	36.24	12.5	1756738	2659	1	d__Bacteria;p__Desulfobacterota_F;c__Desulfuromonadia;o__Desulfuromonadales;f__BM103;g__M0040;s__
HMR19_13	79.78	2.71	66.23	60	1879004	4936	1	d__Bacteria;p__Desulfobacterota_F;c__Desulfuromonadia;o__Desulfuromonadales;f__Desulfuromonadaceae;g__Desulfuromonas;s__
SF_Co_bin_75	71.93	4.28	50.53	92.86	1655875	3298	2	d__Bacteria;p__Desulfobacterota_F;c__Desulfuromonadia;o__Desulfuromonadales;f__Geopsychrobacteraceae;g__Desulfuromusa;s__
SY_S25_9	83.06	2.26	71.76	100	2204785	7537	5	d__Bacteria;p__Desulfobacterota_F;c__Desulfuromonadia;o__Desulfuromonadales;f__Geopsychrobacteraceae;g__Malonomonas;s__
SB_S2_bin46	98.94	2.15	88.19	50	2606057	9497	1	d__Bacteria;p__Desulfobacterota_F;c__Desulfuromonadia;o__Desulfuromonadales;f__Syntrophotaleaceae;g__SFB93;s__
HMR17_30	58.16	8.05	17.91	21.05	1858409	4610	1	d__Bacteria;p__Desulfobacterota_F;c__Desulfuromonadia;o__Desulfuromonadales;f__UBA2294;g__;s__
S11_1_32	70.18	1.83	61.03	75	1546140	5691	2	d__Bacteria;p__Desulfobacterota_F;c__GWC2-55-46;o__;f__;g__;s__
GoM_cbin9	67.1	2.68	53.7	20	1286588	1780	1	d__Bacteria;p__Desulfobacterota_F;c__GWC2-55-46;o__GWC2-55-46;f__DRME01;g__;s__
SY_S25_14	76.33	1.61	68.28	50	1565919	7873	2	d__Bacteria;p__DQWO01;c__DQWO01;o__DQWO01;f__JAADEO01;g__JAADEO01;s__
SY_S26_7	51.29	1.94	41.59	66.67	1304150	4004	1	d__Bacteria;p__DQWO01;c__DQWO01;o__DQWO01;f__JAADEO01;g__JAADEO01;s__
HMR19_15	81.86	3.25	65.61	100	2516994	5337	1	d__Bacteria;p__DQWO01;c__DQWO01;o__DQWO01;f__JAADEO01;g__JAADEO01;s__
SF_Co_bin_123	85.97	5.7	57.47	65.22	4709811	4396	2	d__Bacteria;p__DSWW01;c__DSWW01;o__DSWW01;f__DSWW01;g__;s__
HMR20_17	86.26	4.88	61.86	75	2736416	4991	7	d__Bacteria;p__Eisenbacteria;c__;o__;f__;g__;s__
S11_13_12	95.44	0	95.44	0	2779526	25553	5	d__Bacteria;p__Eisenbacteria;c__;o__;f__;g__;s__
SB_S2_bin52	91.21	5.59	63.26	100	2817007	9787	2	d__Bacteria;p__Eisenbacteria;c__;o__;f__;g__;s__
HMR3_6	98.84	0.61	95.79	100	2406585	19962	1	d__Bacteria;p__Eisenbacteria;c__;o__;f__;g__;s__
S11_10_8	93.69	0	93.69	0	2453055	10147	1	d__Bacteria;p__Eisenbacteria;c__;o__;f__;g__;s__
SY_Active_Co127	97.74	3.85	78.49	25	2654273	39242	1	d__Bacteria;p__Eisenbacteria;c__;o__;f__;g__;s__
HMR6_3	57.43	4.95	32.68	20	1390854	2197	1	d__Bacteria;p__Eisenbacteria;c__;o__;f__;g__;s__
SB_S3_bin29	67.56	0.55	64.81	0	2295637	3834	1	d__Bacteria;p__Eisenbacteria;c__;o__;f__;g__;s__
SF_Co_bin_96	50.27	4.82	26.17	7.69	1779789	3580	1	d__Bacteria;p__Eisenbacteria;c__;o__;f__;g__;s__
Co_S11_700	55.4	2.2	44.4	0	1305870	2603	1	d__Bacteria;p__Eisenbacteria;c__RBG-16-71-46;o__;f__;g__;s__
HY4_GJ_10_28	72.2	0	72.2	0	2185421	14544	3	d__Bacteria;p__Eisenbacteria;c__RBG-16-71-46;o__CAIMUX01;f__;g__;s__
Co_S11_452	96.7	3.32	80.1	15.38	4353473	10194	1	d__Bacteria;p__Eisenbacteria;c__RBG-16-71-46;o__CAIMUX01;f__;g__;s__
GoM_cbin3	50.53	4.78	26.63	7.69	2514438	2091	1	d__Bacteria;p__Eisenbacteria;c__RBG-16-71-46;o__CAIMUX01;f__;g__;s__
SY_Active_Co617	83.77	3.91	64.22	20	3236234	3300	1	d__Bacteria;p__Eisenbacteria;c__RBG-16-71-46;o__CAIMUX01;f__;g__;s__
SB_Co_159	68.59	1.39	61.64	20	2289404	3640	1	d__Bacteria;p__Elusimicrobiota;c__Elusimicrobia;o__Elusimicrobiales;f__UBA9959;g__;s__
HMR21_34	94.88	6.93	60.23	37.5	2523643	14595	1	d__Bacteria;p__FCPU426;c__JAAXVQ01;o__JAAXVQ01;f__JAAXVQ01;g__;s__
SY_Active_Co574	97.75	2.94	83.05	20	2841288	19294	1	d__Bacteria;p__FCPU426;c__JAAXVQ01;o__JAAXVQ01;f__JAAXVQ01;g__;s__
SY_Active_Co385	71.65	1.23	65.5	50	1644766	5228	1	d__Bacteria;p__FCPU426;c__Palsa-1180;o__;f__;g__;s__
SY_S26_27	85.58	0.1	85.08	0	2543158	11398	1	d__Bacteria;p__FCPU426;c__Palsa-1180;o__;f__;g__;s__
SF_Co_bin_64	54.31	0.42	52.21	100	1943337	1830	1	d__Bacteria;p__FEN-1099;c__FEN-1099;o__FEN-1099;f__;g__;s__
HMR21_2	94.99	3.85	75.74	20	3228701	28110	3	d__Bacteria;p__Fermentibacterota;c__Fermentibacteria;o__Fermentibacterales;f__Fermentibacteraceae;g__Aegiribacteria;s__
SY_S22_21	94.99	1.1	89.49	0	2970909	34730	1	d__Bacteria;p__Fermentibacterota;c__Fermentibacteria;o__Fermentibacterales;f__Fermentibacteraceae;g__Aegiribacteria;s__
SB_Co_182	91.38	4.23	70.23	11.76	2884079	17668	1	d__Bacteria;p__Fermentibacterota;c__Fermentibacteria;o__Fermentibacterales;f__Fermentibacteraceae;g__Aegiribacteria;s__
SB_S2_bin23	85.38	1.75	76.63	0	2194290	7952	1	d__Bacteria;p__Fermentibacterota;c__Fermentibacteria;o__Fermentibacterales;f__Fermentibacteraceae;g__Aegiribacteria;s__
HMR21_12	50.45	7.99	10.5	66.67	1628939	2688	1	d__Bacteria;p__Fermentibacterota;c__Fermentibacteria;o__Fermentibacterales;f__Fermentibacteraceae;g__Aegiribacteria;s__
HMR6_15	93.89	3.48	76.49	25	2956064	57411	1	d__Bacteria;p__Fermentibacterota;c__Fermentibacteria;o__Fermentibacterales;f__Fermentibacteraceae;g__Aegiribacteria;s__
SF_Co_bin_134	85.55	5.49	58.1	20	2772916	56959	1	d__Bacteria;p__Fermentibacterota;c__Fermentibacteria;o__Fermentibacterales;f__Fermentibacteraceae;g__Aegiribacteria;s__
SF_Co_bin_114	85.35	2.2	74.35	50	2394476	22109	1	d__Bacteria;p__Fermentibacterota;c__Fermentibacteria;o__Fermentibacterales;f__Fermentibacteraceae;g__Aegiribacteria;s__
HMR4_5	81.94	3.5	64.44	20	2385847	5226	1	d__Bacteria;p__Fermentibacterota;c__Fermentibacteria;o__Fermentibacterales;f__Fermentibacteraceae;g__Aegiribacteria;s__
HMR3_11	91.76	4.46	69.46	0	3030284	21885	1	d__Bacteria;p__Fermentibacterota;c__Fermentibacteria;o__Fermentibacterales;f__Fermentibacteraceae;g__Sabulitectum;s__
HMR3_7	70.65	2.38	58.75	33.33	2047475	5164	1	d__Bacteria;p__Fermentibacterota;c__Fermentibacteria;o__Fermentibacterales;f__Fermentibacteraceae;g__Sabulitectum;s__
HMR24_7	54.37	0.29	52.92	0	2765437	5677	1	d__Bacteria;p__Fibrobacterota;c__Chitinivibrionia;o__Chitinivibrionales;f__;g__;s__
HMR19_20	88.06	2.79	74.11	33.33	1384970	23598	1	d__Bacteria;p__Firmicutes;c__Bacilli;o__Izemoplasmatales;f__Izemoplasmataceae;g__Izemoplasma_B;s__
HMR3_12	98.67	1.56	90.87	33.33	1502959	27057	1	d__Bacteria;p__Firmicutes;c__Bacilli;o__Izemoplasmatales;f__Izemoplasmataceae;g__Izemoplasma_B;s__
SY_Active_Co517	90.16	1.28	83.76	0	606545	13908	1	d__Bacteria;p__Firmicutes;c__Bacilli;o__Mycoplasmatales;f__Hepatoplasmataceae;g__;s__
SB_Co_116	89.62	3.39	72.67	37.5	1896845	14174	2	d__Bacteria;p__Firmicutes_D;c__Dethiobacteria;o__DTU022;f__DTU022;g__;s__
SY_Active_Co250	91.57	2.11	81.02	0	2450902	7350	1	d__Bacteria;p__Fusobacteriota;c__Fusobacteriia;o__Fusobacteriales;f__Fusobacteriaceae;g__Psychrilyobacter;s__
SB_S7_bin41	50.06	9.97	0.21	0	8474546	1658	1	d__Bacteria;p__GCA-001730085;c__;o__;f__;g__;s__
HY4_GJ_10_4	63.25	2.26	51.95	0	2346814	3152	2	d__Bacteria;p__Gemmatimonadota;c__Gemmatimonadetes;o__Gemmatimonadales;f__GWC2-71-9;g__WVYX01;s__
GoM_cbin4	78.81	1.1	73.31	0	2221024	4103	1	d__Bacteria;p__Gemmatimonadota;c__Gemmatimonadetes;o__Gemmatimonadales;f__GWC2-71-9;g__WVYX01;s__
HY4_Co_43	94.41	2.2	83.41	0	2879504	11484	1	d__Bacteria;p__Gemmatimonadota;c__Gemmatimonadetes;o__Gemmatimonadales;f__GWC2-71-9;g__WVYX01;s__
SF_HDNA4_23	82.42	3.5	64.92	20	2188299	4143	2	d__Bacteria;p__Gemmatimonadota;c__Gemmatimonadetes;o__KS3-K002;f__JABDQB01;g__;s__
S11_1_34	67.75	2.49	55.3	16.67	1511083	5874	1	d__Bacteria;p__Gemmatimonadota;c__Gemmatimonadetes;o__KS3-K002;f__JABDQB01;g__;s__
HY4_GJ_9_22	51	6	21	7.69	1272439	2545	1	d__Bacteria;p__Gemmatimonadota;c__Gemmatimonadetes;o__KS3-K002;f__JABDQB01;g__;s__
HY4_GJ_10_10	96.15	6.47	63.8	62.5	3059579	5188	1	d__Bacteria;p__Gemmatimonadota;c__Gemmatimonadetes;o__KS3-K002;f__JABDQB01;g__JABDQB01;s__
HMR25_9	85.28	8.24	44.08	22.22	3191239	4297	2	d__Bacteria;p__Gemmatimonadota;c__Gemmatimonadetes;o__Longimicrobiales;f__UBA6960;g__;s__
HMR17_10	71.34	4.7	47.84	71.43	3359550	3476	2	d__Bacteria;p__Gemmatimonadota;c__Gemmatimonadetes;o__Longimicrobiales;f__UBA6960;g__;s__
SF_HDNA4_26	74.7	1.75	65.95	33.33	2987154	2060	5	d__Bacteria;p__Gemmatimonadota;c__Gemmatimonadetes;o__Longimicrobiales;f__UBA6960;g__JABDNZ01;s__
SF_Co_bin_145	66.69	3.45	49.44	0	3028062	2951	2	d__Bacteria;p__Gemmatimonadota;c__Gemmatimonadetes;o__Longimicrobiales;f__UBA6960;g__JABDNZ01;s__
HY4_Co_23	68.42	6.69	34.97	75	3065872	3212	1	d__Bacteria;p__Gemmatimonadota;c__Gemmatimonadetes;o__Longimicrobiales;f__UBA6960;g__JABDNZ01;s__
Co_S11_523	92.12	7.26	55.82	36.36	3879889	5292	1	d__Bacteria;p__Gemmatimonadota;c__Glassbacteria;o__GWA2-58-10;f__GWA2-58-10;g__;s__
Co_S11_846	58.69	2.2	47.69	0	2355830	2715	1	d__Bacteria;p__Gemmatimonadota_A;c__;o__;f__;g__;s__
SY_Active_Co428	90.11	2.2	79.11	0	6428698	19381	1	d__Bacteria;p__Gemmatimonadota_A;c__GCA-2686955;o__;f__;g__;s__
SY_Active_Co484	95.54	1.1	90.04	100	3241415	15696	1	d__Bacteria;p__JABDJQ01;c__JABDJQ01;o__JABDJQ01;f__;g__;s__
Co_S11_20	58.49	5.45	31.24	6.67	1451795	2813	1	d__Bacteria;p__JABMQX01;c__JABMQX01;o__;f__;g__;s__
Co_S11_510	73.47	5.5	45.97	46.15	2181484	3034	1	d__Bacteria;p__JABMQX01;c__JABMQX01;o__JABMQX01;f__;g__;s__
GoM_D72_sbin1	69.8	3.3	53.3	100	2322655	2913	7	d__Bacteria;p__Krumholzibacteriota;c__;o__;f__;g__;s__
SF_GA_4_9	78.29	2.94	63.59	83.33	2384051	2816	3	d__Bacteria;p__Krumholzibacteriota;c__;o__;f__;g__;s__
HMR3_25	94.44	0	94.44	0	2837464	27154	2	d__Bacteria;p__Krumholzibacteriota;c__;o__;f__;g__;s__
SF_Co_bin_44	53.31	5.14	27.61	71.43	1511460	2637	1	d__Bacteria;p__Krumholzibacteriota;c__;o__;f__;g__;s__
HMR21_9	75.36	2.4	63.36	50	1877836	3081	4	d__Bacteria;p__Krumholzibacteriota;c__Krumholzibacteria;o__Krumholzibacteriales;f__Krumholzibacteriaceae;g__;s__
SY_S26_19	86.42	5.49	58.97	60	1748775	4581	2	d__Bacteria;p__Krumholzibacteriota;c__Krumholzibacteria;o__Krumholzibacteriales;f__Krumholzibacteriaceae;g__;s__
Co_S11_676	91.14	6.41	59.09	70	2061413	4737	1	d__Bacteria;p__Krumholzibacteriota;c__Krumholzibacteria;o__Krumholzibacteriales;f__Krumholzibacteriaceae;g__;s__
SY_Active_Co643	65.52	5.17	39.67	0	2377762	4223	1	d__Bacteria;p__Krumholzibacteriota;c__Krumholzibacteria;o__Krumholzibacteriales;f__Krumholzibacteriaceae;g__;s__
S11_13_32	98.9	2.2	87.9	0	2578743	79593	1	d__Bacteria;p__Krumholzibacteriota;c__Krumholzibacteria;o__Krumholzibacteriales;f__Krumholzibacteriaceae;g__;s__
SB_Co_151	82.72	4.31	61.17	55.56	2272671	7680	1	d__Bacteria;p__Krumholzibacteriota;c__Krumholzibacteria;o__Krumholzibacteriales;f__Krumholzibacteriaceae;g__;s__
SY_Active_Co349	85.35	9.54	37.65	53.85	2575894	11145	1	d__Bacteria;p__Krumholzibacteriota;c__Krumholzibacteria;o__Krumholzibacteriales;f__Krumholzibacteriaceae;g__;s__
SY_Active_Co410	55.28	2.2	44.28	0	1610683	3259	1	d__Bacteria;p__Krumholzibacteriota;c__Krumholzibacteria;o__Krumholzibacteriales;f__Krumholzibacteriaceae;g__;s__
SY_S26_8	69.86	3.3	53.36	0	1919835	3726	1	d__Bacteria;p__Krumholzibacteriota;c__Krumholzibacteria;o__Krumholzibacteriales;f__Krumholzibacteriaceae;g__;s__
SY_Active_Co275	86.85	3.85	67.6	50	3483333	6436	3	d__Bacteria;p__Krumholzibacteriota;c__Krumholzibacteria;o__LZORAL124-64-63;f__LZORAL124-64-63;g__;s__
HMR1_19	65.52	6.9	31.02	0	2944591	3263	2	d__Bacteria;p__Krumholzibacteriota;c__Krumholzibacteria;o__LZORAL124-64-63;f__LZORAL124-64-63;g__LZORAL124-64-63;s__
SY_Active_Co371	78.7	7.24	42.5	66.67	3774604	6589	2	d__Bacteria;p__Krumholzibacteriota;c__Krumholzibacteria;o__LZORAL124-64-63;f__LZORAL124-64-63;g__LZORAL124-64-63;s__
SY_S23_14	54.19	1.28	47.79	0	1898885	2546	1	d__Bacteria;p__Krumholzibacteriota;c__Krumholzibacteria;o__LZORAL124-64-63;f__LZORAL124-64-63;g__LZORAL124-64-63;s__
SY_Active_Co29	51.03	0	51.03	0	2405047	2698	1	d__Bacteria;p__Krumholzibacteriota;c__Krumholzibacteria;o__LZORAL124-64-63;f__LZORAL124-64-63;g__LZORAL124-64-63;s__
SY_Active_Co550	87.47	7.49	50.02	6.67	3790561	5146	1	d__Bacteria;p__Krumholzibacteriota;c__Krumholzibacteria;o__LZORAL124-64-63;f__LZORAL124-64-63;g__LZORAL124-64-63;s__
HY4_Co_68	55.6	0.35	53.85	0	1527551	3017	1	d__Bacteria;p__Krumholzibacteriota;c__Krumholzibacteria;o__WVZY01;f__WVZY01;g__;s__
SY_Active_Co634	89.19	6.99	54.24	18.18	3729363	13096	1	d__Bacteria;p__Krumholzibacteriota;c__Krumholzibacteria;o__WVZY01;f__WVZY01;g__;s__
HY4_Co_18	58.46	3.76	39.66	14.29	2062591	2986	1	d__Bacteria;p__Krumholzibacteriota;c__Krumholzibacteria;o__WVZY01;f__WVZY01;g__;s__
SY_Active_Co146	70.18	3.36	53.38	0	3770225	4329	1	d__Bacteria;p__Krumholzibacteriota;c__Krumholzibacteria;o__WVZY01;f__WVZY01;g__;s__
SF_Co_bin_59	71.57	0.18	70.67	0	2233785	3513	1	d__Bacteria;p__Krumholzibacteriota;c__Krumholzibacteria;o__WVZY01;f__WVZY01;g__WVZY01;s__
SB_Co_260	50.44	1.1	44.94	100	2059695	3858	1	d__Bacteria;p__Latescibacterota;c__Latescibacteria;o__Latescibacterales;f__Latescibacteraceae;g__;s__
SY_S26_36	55.28	2.11	44.73	50	1510058	1542	2	d__Bacteria;p__Latescibacterota;c__Latescibacteria_A;o__4484-107;f__4484-107;g__4484-107;s__
Co_S11_443	58.45	2.2	47.45	100	2673706	3700	1	d__Bacteria;p__Latescibacterota;c__Latescibacteria_A;o__4484-107;f__4484-107;g__4484-107;s__
SB_S3_bin25	81.61	3.95	61.86	40	3634657	5300	1	d__Bacteria;p__Latescibacterota;c__Latescibacteria_A;o__4484-107;f__4484-107;g__4484-107;s__
SF_Co_bin_71	53.71	3.45	36.46	50	1120871	2374	1	d__Bacteria;p__Latescibacterota;c__Latescibacteria_A;o__4484-107;f__4484-107;g__4484-107;s__
S11_13_47	62.7	1.1	57.2	0	898052	1955	2	d__Bacteria;p__Latescibacterota;c__MVCY01;o__MVCY01;f__MVCY01;g__MVCY01;s__
S11_4_31	91.14	2.75	77.39	33.33	2164888	7521	1	d__Bacteria;p__Latescibacterota;c__MVCY01;o__MVCY01;f__MVCY01;g__MVCY01;s__
S11_6_34	72.81	3.12	57.21	66.67	872511	2878	2	d__Bacteria;p__Margulisbacteria;c__WOR-1;o__O2-12-FULL-45-9;f__;g__;s__
SY_Active_Co416	77.47	4.95	52.72	50	1698197	3141	4	d__Bacteria;p__Marinisomatota;c__AB16;o__AB16;f__;g__;s__
SY_Active_Co602	91.71	1.1	86.21	100	2075640	8908	1	d__Bacteria;p__Marinisomatota;c__AB16;o__AB16;f__;g__;s__
HMR3_16	79.94	1.25	73.69	13.33	2045357	13924	3	d__Bacteria;p__Marinisomatota;c__AB16;o__AB16;f__TCS52;g__TCS52;s__
S11_5_13	76.07	1.1	70.57	0	1767396	15301	1	d__Bacteria;p__Marinisomatota;c__Marinisomatia;o__Marinisomatales;f__;g__;s__
SY_Active_Co482	62.49	9.99	12.54	69.23	1629141	2877	1	d__Bacteria;p__Marinisomatota;c__Marinisomatia;o__Marinisomatales;f__J089;g__;s__
SY_Active_Co580	58.74	7.69	20.29	14.29	3021762	3489	1	d__Bacteria;p__Marinisomatota;c__Marinisomatia;o__Marinisomatales;f__J089;g__;s__
S11_10_14	90.05	3.85	70.8	50	2109043	3173	7	d__Bacteria;p__Marinisomatota;c__UBA2242;o__UBA2242;f__UBA2242;g__UBA9312;s__
SB_Co_108	81.7	1.28	75.3	50	1665921	4076	1	d__Bacteria;p__Marinisomatota;c__UBA2242;o__UBA2242;f__UBA2242;g__UBA9312;s__
HMR17_39	79.12	2.85	64.87	100	2044850	5052	2	d__Bacteria;p__Marinisomatota;c__UBA8477;o__UBA8477;f__UBA8477;g__JABMPR01;s__
HMR19_9	81.87	0.2	80.87	0	2126326	5785	1	d__Bacteria;p__Marinisomatota;c__UBA8477;o__UBA8477;f__UBA8477;g__JABMPR01;s__
SY_Active_Co721	84.17	6.61	51.12	7.14	2572185	2953	2	d__Bacteria;p__Mcinerneyibacteriota;c__;o__;f__;g__;s__
Co_S11_962	89.6	7.32	53	20	2958229	4865	1	d__Bacteria;p__Methylomirabilota;c__;o__;f__;g__;s__
GoM_D30_sbin4	89.52	4.52	66.92	57.14	2066757	4016	2	d__Bacteria;p__Methylomirabilota;c__Methylomirabilia;o__Methylomirabilales;f__CSP1-5;g__CSP1-5;s__CSP1-5 sp012974305
SY_Active_Co83	91.48	2.01	81.43	0	5537543	25191	1	d__Bacteria;p__Myxococcota;c__B64-G9;o__B64-G9;f__B64-G9;g__;s__
HMR17_23	51.69	1.75	42.94	0	3419347	2766	1	d__Bacteria;p__Myxococcota;c__Myxococcia;o__SLRQ01;f__;g__;s__
HMR17_11	51.47	7.89	12.02	16.67	3871643	2082	1	d__Bacteria;p__Myxococcota;c__Polyangia;o__GCA-2747355;f__;g__;s__
SY_Active_Co159	65.36	7.4	28.36	0	8916939	2959	1	d__Bacteria;p__Myxococcota;c__Polyangia;o__GCA-2747355;f__GCA-2747355;g__;s__
HMR17_47	63.55	9.89	14.1	3.57	5442858	2442	1	d__Bacteria;p__Myxococcota;c__Polyangia;o__Haliangiales;f__Haliangiaceae;g__;s__
HMR18_22	72.81	4.78	48.91	4	5644422	2997	1	d__Bacteria;p__Myxococcota;c__Polyangia;o__Haliangiales;f__Haliangiaceae;g__;s__
HMR19_14	71.82	1.77	62.97	50	5318699	4226	1	d__Bacteria;p__Myxococcota;c__Polyangia;o__HGW-17;f__;g__;s__
HMR19_1	91.4	2.6	78.4	20	5219971	44296	1	d__Bacteria;p__Myxococcota;c__Polyangia;o__JAAYKL01;f__JAAYKL01;g__;s__
SY_S25_8	86.61	2.63	73.46	33.33	4543088	18555	1	d__Bacteria;p__Myxococcota;c__Polyangia;o__JAAYKL01;f__JAAYKL01;g__;s__
HMR17_9	86.38	5.22	60.28	6.67	9047872	11533	1	d__Bacteria;p__Myxococcota;c__Polyangia;o__Polyangiales;f__Polyangiaceae;g__;s__
SY_S23_21	81.52	4.54	58.82	70	3793850	3610	2	d__Bacteria;p__Myxococcota;c__Polyangia;o__Polyangiales;f__SG8-38;g__;s__
HMR17_20	56.14	0	56.14	0	5163811	4199	1	d__Bacteria;p__Myxococcota;c__Polyangia;o__Polyangiales;f__SG8-38;g__B10-G4;s__
SY_S23_19	57.83	1.33	51.18	66.67	2721668	3878	2	d__Bacteria;p__Myxococcota;c__Polyangia;o__Polyangiales;f__SG8-38;g__SG8-38;s__
HY4_Co_44	51.4	1.51	43.85	33.33	1766232	4378	1	d__Bacteria;p__Myxococcota;c__UBA9160;o__UBA9160;f__SMWR01;g__;s__
SB_S1_bin4	55.46	3.49	38.01	80	1226148	2780	1	d__Bacteria;p__Nitrospinota_A;c__UBA8248;o__;f__;g__;s__
HY4_Co_87	56.64	7.96	16.84	5.26	2630155	2645	1	d__Bacteria;p__Nitrospirota;c__Nitrospiria;o__Nitrospirales;f__UBA8639;g__UBA8639;s__
Co_EGoM_bin25	66.84	2.73	53.19	33.33	1319250	3358	1	d__Bacteria;p__Nitrospirota;c__Thermodesulfovibrionia;o__Thermodesulfovibrionales;f__JdFR-86;g__;s__
SF_HDNA4_11	62.37	1.93	52.72	50	1264459	3286	2	d__Bacteria;p__Nitrospirota;c__Thermodesulfovibrionia;o__UBA6902;f__UBA6902;g__BMS3Abin09;s__
HMR1_24	93.46	1.14	87.76	0	1447098	22238	1	d__Bacteria;p__NPL-UPA2;c__NPL-UPA2;o__;f__;g__;s__
SB_Co_149	62.25	1.59	54.3	25	837960	2907	1	d__Bacteria;p__NPL-UPA2;c__NPL-UPA2;o__;f__;g__;s__
S11_6_37	50.98	2.14	40.28	50	911781	2515	1	d__Bacteria;p__NPL-UPA2;c__NPL-UPA2;o__;f__;g__;s__
S11_8_14	94.56	1.08	89.16	0	2275628	42118	1	d__Bacteria;p__NPL-UPA2;c__NPL-UPA2;o__;f__;g__;s__
S11_8_6	63.48	2.53	50.83	60	1138287	7321	1	d__Bacteria;p__NPL-UPA2;c__NPL-UPA2;o__;f__;g__;s__
S11_5_33	80.69	2.25	69.44	100	1272452	7501	1	d__Bacteria;p__NPL-UPA2;c__NPL-UPA2;o__NPL-UPA2;f__;g__;s__
SY_Active_Co31	72.32	0.13	71.67	33.33	911536	3944	2	d__Bacteria;p__Omnitrophota;c__Koll11;o__;f__;g__;s__
SF_Co_bin_125	75.86	3.76	57.06	0	1942010	2438	1	d__Bacteria;p__Omnitrophota;c__Koll11;o__4484-171;f__4484-171;g__;s__
SY_Active_Co135	84.43	0	84.43	0	2007047	18248	1	d__Bacteria;p__Omnitrophota;c__Koll11;o__4484-171;f__4484-171;g__;s__
SY_S26_35	54.11	5.38	27.21	0	1112551	2490	1	d__Bacteria;p__Omnitrophota;c__Koll11;o__GIF10;f__;g__;s__
HMR26_19	92.95	1.61	84.9	0	1356067	118076	1	d__Bacteria;p__Omnitrophota;c__Koll11;o__JABMRG01;f__JABMRG01;g__;s__
HMR6_13	68.07	0.99	63.12	100	892693	7377	1	d__Bacteria;p__Patescibacteria;c__ABY1;o__BM507;f__UBA12075;g__;s__
S11_13_48	55.94	8.6	12.94	0	727603	1887	1	d__Bacteria;p__Patescibacteria;c__ABY1;o__BM507;f__VMTK01;g__VMTK01;s__
SF_HDNA4_25	52.28	0	52.28	0	553795	5858	1	d__Bacteria;p__Patescibacteria;c__ABY1;o__UM-FILTER-42-10;f__;g__;s__
SY_Active_Co401	68.81	0	68.81	0	1237179	4901	1	d__Bacteria;p__Patescibacteria;c__Dojkabacteria;o__B142;f__;g__;s__
SB_Co_193	69.91	2.42	57.81	0	1116165	11554	1	d__Bacteria;p__Patescibacteria;c__GCA-2792135;o__GCA-2792135;f__;g__;s__
SB_Co_178	51.67	1.85	42.42	50	579161	12386	1	d__Bacteria;p__Patescibacteria;c__GCA-2792135;o__GCA-2792135;f__;g__;s__
SY_Active_Co144	84.13	0.99	79.18	100	1284381	29017	1	d__Bacteria;p__Patescibacteria;c__Gracilibacteria;o__UBA1369;f__LOWO2-01-FULL-3;g__JAACEU01;s__
HMR17_48	53.74	0.93	49.09	0	816945	6497	1	d__Bacteria;p__Patescibacteria;c__Gracilibacteria;o__UBA1369;f__LOWO2-01-FULL-3;g__JAACEU01;s__
SY_Active_Co652	65.51	1.95	55.76	100	981829	7153	1	d__Bacteria;p__Patescibacteria;c__Gracilibacteria;o__UM-FILTER-43-11;f__UM-FILTER-43-11;g__;s__
SY_Active_Co194	72.69	3.28	56.29	7.14	1359935	4932	1	d__Bacteria;p__Patescibacteria;c__Gracilibacteria;o__UM-FILTER-43-11;f__UM-FILTER-43-11;g__;s__
HMR19_33	60.09	7.53	22.44	5	2569489	2929	1	d__Bacteria;p__Patescibacteria;c__Gracilibacteria;o__UM-FILTER-43-11;f__UM-FILTER-43-11;g__;s__
SB_Co_124	69.8	0.99	64.85	0	1356469	21560	1	d__Bacteria;p__Patescibacteria;c__JABMPQ01;o__JABMPQ01;f__;g__;s__
Co_EGoM_bin62	59.6	0	59.6	0	527641	4709	1	d__Bacteria;p__Patescibacteria;c__JABMPQ01;o__JABMPQ01;f__;g__;s__
SB_S2_bin9	73.98	0.86	69.68	0	853929	39569	1	d__Bacteria;p__Patescibacteria;c__Microgenomatia;o__UBA12405;f__UBA12405;g__;s__
HMR1_26	55.43	2.42	43.33	50	689355	3324	1	d__Bacteria;p__Patescibacteria;c__Microgenomatia;o__UBA1400;f__PJMF01;g__;s__
SF_HDNA4_24	50.33	3.13	34.68	66.67	645825	2621	2	d__Bacteria;p__Patescibacteria;c__Paceibacteria;o__;f__;g__;s__
SY_Active_Co642	68.28	2.25	57.03	0	830054	8719	1	d__Bacteria;p__Patescibacteria;c__Paceibacteria;o__;f__;g__;s__
Co_S11_781	54.95	3.47	37.6	20	828784	5506	1	d__Bacteria;p__Patescibacteria;c__Paceibacteria;o__;f__;g__;s__
HMR3_8	56.11	3.96	36.31	12.5	654251	4829	1	d__Bacteria;p__Patescibacteria;c__Paceibacteria;o__;f__;g__;s__
SF_Co_bin_161	52.3	6.79	18.35	41.67	673392	4880	1	d__Bacteria;p__Patescibacteria;c__Paceibacteria;o__;f__;g__;s__
SY_Active_Co148	60.14	9.55	12.39	40	1584709	2888	1	d__Bacteria;p__Patescibacteria;c__Paceibacteria;o__;f__;g__;s__
SY_Active_Co133	57.11	6.48	24.71	14.29	766934	2900	1	d__Bacteria;p__Patescibacteria;c__Paceibacteria;o__Moranbacterales;f__;g__;s__
SF_Co_bin_12	58.91	3.17	43.06	60	839240	4089	1	d__Bacteria;p__Patescibacteria;c__Paceibacteria;o__Moranbacterales;f__DUUL01;g__;s__
SY_S19_25	74.75	0.99	69.8	0	948745	23747	1	d__Bacteria;p__Patescibacteria;c__Paceibacteria;o__Moranbacterales;f__GCA-2747515;g__;s__
SY_Active_Co306	54.75	1.98	44.85	33.33	447656	4761	1	d__Bacteria;p__Patescibacteria;c__Paceibacteria;o__Paceibacterales;f__;g__;s__
HMR20_25	62.18	0.5	59.68	100	628339	13009	1	d__Bacteria;p__Patescibacteria;c__Paceibacteria;o__Paceibacterales;f__;g__;s__
Co_EGoM_bin93	53.2	4.01	33.15	83.33	472667	7401	1	d__Bacteria;p__Patescibacteria;c__Paceibacteria;o__Paceibacterales;f__;g__;s__
E29_bin42	59.99	0.72	56.39	33.33	576256	11183	1	d__Bacteria;p__Patescibacteria;c__Paceibacteria;o__Paceibacterales;f__;g__;s__
Co_S11_641	72.09	9.51	24.54	77.78	553146	5330	1	d__Bacteria;p__Patescibacteria;c__Paceibacteria;o__Paceibacterales;f__;g__;s__
Co_S11_716	58.99	2.96	44.19	20	649209	10544	1	d__Bacteria;p__Patescibacteria;c__Paceibacteria;o__Paceibacterales;f__DG-74-1;g__DG-74-1;s__
Co_S11_964	50.37	4.01	30.32	37.5	418254	3112	1	d__Bacteria;p__Patescibacteria;c__Paceibacteria;o__Paceibacterales;f__DG-74-3;g__;s__
SB_Co_267	62.67	1.19	56.72	50	608018	18023	1	d__Bacteria;p__Patescibacteria;c__Paceibacteria;o__Paceibacterales;f__DG-74-3;g__;s__
HMR1_47	57.64	2.19	46.69	25	643378	3310	1	d__Bacteria;p__Patescibacteria;c__Paceibacteria;o__Paceibacterales;f__DG-74-3;g__;s__
SY_Active_Co394	76.15	1.72	67.55	100	679570	14193	1	d__Bacteria;p__Patescibacteria;c__Paceibacteria;o__Paceibacterales;f__DG-74-3;g__;s__
Co_S11_232	53.88	7.66	15.58	27.27	782450	5006	1	d__Bacteria;p__Patescibacteria;c__Paceibacteria;o__Paceibacterales;f__GCA-002782225;g__;s__
Co_S11_728	53.34	1.72	44.74	100	714516	4363	1	d__Bacteria;p__Patescibacteria;c__Paceibacteria;o__Paceibacterales;f__GCA-002782225;g__;s__
Co_S11_146	52.22	4.47	29.87	25	1152365	2350	1	d__Bacteria;p__Patescibacteria;c__Paceibacteria;o__Paceibacterales;f__GWA2-38-27;g__;s__
SB_Co_83	55.4	4.14	34.7	0	510654	3772	1	d__Bacteria;p__Patescibacteria;c__Paceibacteria;o__Paceibacterales;f__GWA2-38-27;g__;s__
S11_13_37	55.42	0	55.42	0	481321	13802	1	d__Bacteria;p__Patescibacteria;c__Paceibacteria;o__Paceibacterales;f__GWA2-38-27;g__;s__
S11_8_34	62.98	0.86	58.68	0	693157	14150	2	d__Bacteria;p__Patescibacteria;c__Paceibacteria;o__Paceibacterales;f__RBG-13-36-15;g__;s__
SB_S3_bin6	69.77	0.62	66.67	0	731606	95420	1	d__Bacteria;p__Patescibacteria;c__Paceibacteria;o__Paceibacterales;f__UBA6532;g__;s__
Co_S11_318	55.52	0	55.52	0	595481	8505	1	d__Bacteria;p__Patescibacteria;c__Paceibacteria;o__Portnoybacterales;f__RBG-13-40-8-A;g__;s__
Co_S11_605	54.51	9.18	8.61	13.04	1039315	2882	1	d__Bacteria;p__Patescibacteria;c__Paceibacteria;o__Portnoybacterales;f__RBG-13-40-8-A;g__;s__
Co_EGoM_bin50	50.19	5.56	22.39	14.29	515981	10792	1	d__Bacteria;p__Patescibacteria;c__Paceibacteria;o__Portnoybacterales;f__UBA2143;g__;s__
Co_S11_924	59.01	0.66	55.71	0	508980	5753	1	d__Bacteria;p__Patescibacteria;c__Paceibacteria;o__Portnoybacterales;f__UBA2143;g__;s__
SY_Active_Co3	60.32	3.45	43.07	100	451813	6250	1	d__Bacteria;p__Patescibacteria;c__Paceibacteria;o__UBA6257;f__UBA6257;g__;s__
S11_13_46	53.11	4.03	32.96	0	537632	2191	1	d__Bacteria;p__Patescibacteria;c__Paceibacteria;o__UBA9983_A;f__UBA12079;g__;s__
SY_Active_Co145	59.17	4.13	38.52	18.18	450955	4537	1	d__Bacteria;p__Patescibacteria;c__Paceibacteria;o__UBA9983_A;f__UBA12079;g__;s__
SY_Active_Co126	55.37	1.72	46.77	0	707913	3113	1	d__Bacteria;p__Patescibacteria;c__Paceibacteria;o__UBA9983_A;f__UBA2163;g__;s__
Co_EGoM_bin38	68.32	2.81	54.27	25	636274	5953	1	d__Bacteria;p__Patescibacteria;c__SOKK01;o__SOKK01;f__SOKK01;g__SOKK01;s__SOKK01 sp004374725
Co_S11_888	80.51	7.71	41.96	46.15	3133105	4237	2	d__Bacteria;p__Planctomycetota;c__B129-G9;o__B129-G9;f__B129-G9;g__;s__
Co_S11_264	95.64	1.61	87.59	0	2576375	30726	1	d__Bacteria;p__Planctomycetota;c__B129-G9;o__B129-G9;f__B129-G9;g__;s__
SY_Active_Co252	76.8	4.43	54.65	30	1938632	5150	4	d__Bacteria;p__Planctomycetota;c__B129-G9;o__B129-G9;f__B129-G9;g__B129-G9;s__
SB_Co_101	93.75	0.7	90.25	100	1714392	5182	3	d__Bacteria;p__Planctomycetota;c__Brocadiae;o__Brocadiales;f__2-02-FULL-50-16-A;g__2-02-FULL-50-16-A;s__
GoM_D30_sbin5	51.13	4.18	30.23	57.14	907282	2252	2	d__Bacteria;p__Planctomycetota;c__Brocadiae;o__Brocadiales;f__Scalinduaceae;g__DRGJ01;s__
HMR26_27	91.07	5.18	65.17	33.33	3442877	7930	1	d__Bacteria;p__Planctomycetota;c__Brocadiae;o__Brocadiales;f__Scalinduaceae;g__DRGJ01;s__
SB_Co_120	50.26	6.92	15.66	0	1542169	4579	1	d__Bacteria;p__Planctomycetota;c__Brocadiae;o__Brocadiales;f__Scalinduaceae;g__DRGJ01;s__
HY4_Co_82	58.57	3.61	40.52	33.33	3524456	2731	1	d__Bacteria;p__Planctomycetota;c__Brocadiae;o__SM23-32;f__SM23-32;g__;s__
SB_Co_46	70.26	1.14	64.56	0	2968517	4085	1	d__Bacteria;p__Planctomycetota;c__DG-23;o__;f__;g__;s__
Co_EGoM_bin43	75.92	1.81	66.87	33.33	1552300	3252	1	d__Bacteria;p__Planctomycetota;c__DG-23;o__DG-23;f__DG-23;g__DG-23;s__
SB_Co_163	72.52	2.97	57.67	80	2927279	3667	1	d__Bacteria;p__Planctomycetota;c__DG-23;o__SLPQ01;f__;g__;s__
Co_S11_905	84.41	5.44	57.21	27.27	3093081	3773	1	d__Bacteria;p__Planctomycetota;c__DTLF01;o__DTLF01;f__;g__;s__
SY_Active_Co562	89.43	5.91	59.88	0	4729840	5186	1	d__Bacteria;p__Planctomycetota;c__E44-bin39;o__;f__;g__;s__
Co_EGoM_bin21	92.74	0.54	90.04	0	5666766	54554	1	d__Bacteria;p__Planctomycetota;c__E44-bin39;o__E44-bin39;f__E44-bin39;g__E44-bin39;s__E44-bin39 sp004376375
SY_Active_Co360	51.55	1.77	42.7	0	3075233	2650	1	d__Bacteria;p__Planctomycetota;c__J132;o__;f__;g__;s__
SB_Co_96	56.59	1.31	50.04	100	1904017	2654	1	d__Bacteria;p__Planctomycetota;c__Phycisphaerae;o__FEN-1346;f__FEN-1346;g__;s__
SF_Co_bin_43	61.98	8.34	20.28	71.43	1739003	2366	1	d__Bacteria;p__Planctomycetota;c__Phycisphaerae;o__Sedimentisphaerales;f__Anaerohalophaeraceae;g__;s__
SB_S7_bin21	93.75	1.14	88.05	0	3661130	16655	1	d__Bacteria;p__Planctomycetota;c__Phycisphaerae;o__Sedimentisphaerales;f__SG8-4;g__;s__
SB_Co_59	92.33	3.51	74.78	100	2851531	8477	1	d__Bacteria;p__Planctomycetota;c__Phycisphaerae;o__Sedimentisphaerales;f__SG8-4;g__;s__
HMR25_7	53.21	3.79	34.26	25	928354	3366	1	d__Bacteria;p__Planctomycetota;c__Phycisphaerae;o__Sedimentisphaerales;f__SG8-4;g__;s__
Co_S11_674	54.95	4.11	34.4	16.67	2917936	2895	1	d__Bacteria;p__Planctomycetota;c__Phycisphaerae;o__Sedimentisphaerales;f__SG8-4;g__;s__
Co_S11_671	94.32	3.98	74.42	0	2598078	34886	1	d__Bacteria;p__Planctomycetota;c__Phycisphaerae;o__Sedimentisphaerales;f__SG8-4;g__B140-G9;s__
SB_Co_66	72.25	1.2	66.25	0	1689035	4582	1	d__Bacteria;p__Planctomycetota;c__Phycisphaerae;o__Sedimentisphaerales;f__SG8-4;g__B140-G9;s__
SB_Co_41	93.11	3.79	74.16	0	3286325	23042	1	d__Bacteria;p__Planctomycetota;c__Phycisphaerae;o__Sedimentisphaerales;f__SG8-4;g__B140-G9;s__
SB_Co_148	61.45	0.54	58.75	100	1667783	3937	1	d__Bacteria;p__Planctomycetota;c__Phycisphaerae;o__Sedimentisphaerales;f__SG8-4;g__CAIYOL01;s__
SB_S2_bin54	72.18	1.7	63.68	100	3730122	6980	1	d__Bacteria;p__Planctomycetota;c__Phycisphaerae;o__Sedimentisphaerales;f__SG8-4;g__CS2-K091;s__
SY_Active_Co664	53.44	4.88	29.04	40	4184863	3317	1	d__Bacteria;p__Planctomycetota;c__Phycisphaerae;o__Sedimentisphaerales;f__SG8-4;g__CS2-K091;s__
S11_10_12	83.74	2.27	72.39	0	3735510	4510	3	d__Bacteria;p__Planctomycetota;c__Phycisphaerae;o__Sedimentisphaerales;f__SG8-4;g__NIOZ-UU13;s__
E29_bin36	63.91	6.7	30.41	75	4000864	2101	1	d__Bacteria;p__Planctomycetota;c__Phycisphaerae;o__Sedimentisphaerales;f__SG8-4;g__NIOZ-UU13;s__
SB_Co_119	85.7	2.58	72.8	80	3943958	9542	1	d__Bacteria;p__Planctomycetota;c__Phycisphaerae;o__Sedimentisphaerales;f__SG8-4;g__NIOZ-UU13;s__
SY_S28_30	62.74	8.86	18.44	6.25	3220824	1916	1	d__Bacteria;p__Planctomycetota;c__Phycisphaerae;o__Sedimentisphaerales;f__SG8-4;g__SG8-4;s__
S11_3_6	52.07	4.92	27.47	18.18	4334255	3182	1	d__Bacteria;p__Planctomycetota;c__Phycisphaerae;o__Sedimentisphaerales;f__SG8-4;g__SG8-4;s__
SB_Co_50	54.78	6.65	21.53	50	1593051	2062	1	d__Bacteria;p__Planctomycetota;c__Phycisphaerae;o__Sedimentisphaerales;f__SM23-30;g__;s__
SB_Co_181	85.03	3.32	68.43	20	6130424	6481	1	d__Bacteria;p__Planctomycetota;c__Phycisphaerae;o__SM23-33;f__SM23-33;g__;s__
Co_S11_472	86.07	9.4	39.07	46.15	3926876	4048	1	d__Bacteria;p__Planctomycetota;c__Phycisphaerae;o__SM23-33;f__SM23-33;g__;s__
GoM_cbin22	51.93	6.4	19.93	7.14	1909232	2115	1	d__Bacteria;p__Planctomycetota;c__Phycisphaerae;o__SM23-33;f__SM23-33;g__;s__
HMR1_36	52.44	2.84	38.24	0	1542426	3074	1	d__Bacteria;p__Planctomycetota;c__Phycisphaerae;o__SM23-33;f__SM23-33;g__;s__
SB_S3_bin10	96.52	0	96.52	0	3120945	104451	1	d__Bacteria;p__Planctomycetota;c__Phycisphaerae;o__SM23-33;f__SM23-33;g__;s__
Co_S11_583	71.27	3.5	53.77	62.5	1213622	2645	1	d__Bacteria;p__Planctomycetota;c__Phycisphaerae;o__SM23-33;f__SM23-33;g__;s__
SY_Active_Co82	82.82	3.48	65.42	40	2649631	4771	1	d__Bacteria;p__Planctomycetota;c__Phycisphaerae;o__SM23-33;f__SM23-33;g__;s__
SB_Co_61	98.86	4.55	76.11	0	5310826	26423	1	d__Bacteria;p__Planctomycetota;c__Phycisphaerae;o__UBA1845;f__Fen-1342;g__;s__
Co_S11_743	93.18	4.96	68.38	11.11	4897124	8534	1	d__Bacteria;p__Planctomycetota;c__Phycisphaerae;o__UBA1845;f__Fen-1342;g__JAAYXS01;s__
SB_Co_224	89.71	4.26	68.41	40	4258479	6373	1	d__Bacteria;p__Planctomycetota;c__Phycisphaerae;o__UBA1845;f__UBA1845;g__;s__
SY_S25_1	90.27	2.84	76.07	0	5316379	7896	2	d__Bacteria;p__Planctomycetota;c__Phycisphaerae;o__UBA1845;f__UBA1845;g__SBAX01;s__
SY_Active_Co527	76.92	6.72	43.32	42.86	3233350	3375	1	d__Bacteria;p__Planctomycetota;c__Phycisphaerae;o__UBA1845;f__UBA1845;g__SBAX01;s__
SY_Active_Co226	60.25	8.83	16.1	0	3961420	3055	1	d__Bacteria;p__Planctomycetota;c__Phycisphaerae;o__UBA1845;f__UBA1845;g__SBAX01;s__
HMR24_10	96.49	7.58	58.59	12.5	5731910	13896	1	d__Bacteria;p__Planctomycetota;c__Phycisphaerae;o__UBA1845;f__UTPLA1;g__;s__
SY_Active_Co87	59.11	2.37	47.26	25	3987481	3352	1	d__Bacteria;p__Planctomycetota;c__Planctomycetes;o__Pirellulales;f__Pirellulaceae;g__Anammoximicrobium;s__
S11_4_34	51.52	9.33	4.87	0	4209411	2243	1	d__Bacteria;p__Planctomycetota;c__Planctomycetes;o__Pirellulales;f__Thermoguttaceae;g__;s__
SB_S6_bin15	97.63	0	97.63	0	4321599	11446	2	d__Bacteria;p__Planctomycetota;c__Planctomycetes;o__Pirellulales;f__UBA11386;g__;s__
SB_S3_bin9	90.16	1.15	84.41	0	3981076	21765	1	d__Bacteria;p__Planctomycetota;c__Planctomycetes;o__Pirellulales;f__UBA11386;g__;s__
SY_S22_26	50.02	8.84	5.82	4.55	1974663	1375	1	d__Bacteria;p__Planctomycetota;c__Planctomycetes;o__Pirellulales;f__UBA11386;g__;s__
SB_Co_9	93.42	2.43	81.27	0	6034116	7012	1	d__Bacteria;p__Planctomycetota;c__Planctomycetes;o__Pirellulales;f__UBA11386;g__;s__
Co_S11_81	68.65	3.52	51.05	25	2644523	3378	1	d__Bacteria;p__Planctomycetota;c__Planctomycetes;o__Pirellulales;f__UBA11386;g__;s__
SB_Co_64	50.44	1.03	45.29	100	1946376	2658	1	d__Bacteria;p__Planctomycetota;c__Planctomycetes;o__Pirellulales;f__UBA11386;g__;s__
S11_8_8	88.77	2.79	74.82	0	3160584	3868	1	d__Bacteria;p__Planctomycetota;c__Planctomycetes;o__Pirellulales;f__UBA11386;g__;s__
S11_6_32	94.25	1.43	87.1	75	3517023	9307	1	d__Bacteria;p__Planctomycetota;c__Planctomycetes;o__Pirellulales;f__UBA11386;g__;s__
Co_S11_788	64.86	7.03	29.71	54.55	3068005	2690	1	d__Bacteria;p__Planctomycetota;c__Planctomycetes;o__Pirellulales;f__UBA11386;g__;s__
S11_6_13	53.87	9.28	7.47	70	3324395	1581	1	d__Bacteria;p__Planctomycetota;c__Planctomycetes;o__Pirellulales;f__UBA11386;g__;s__
Co_EGoM_bin26	52.88	0.39	50.93	25	1252474	2175	1	d__Bacteria;p__Planctomycetota;c__Planctomycetes;o__Pirellulales;f__UBA1268;g__RGVT01;s__
S11_6_8	53.14	1.15	47.39	100	1863178	3355	1	d__Bacteria;p__Planctomycetota;c__Planctomycetes;o__Pirellulales;f__UBA1268;g__UBA1268;s__
SF_Co_bin_53	68.6	6.83	34.45	21.43	2533094	4509	1	d__Bacteria;p__Planctomycetota;c__Planctomycetes;o__Pirellulales;f__UBA1268;g__UBA1268;s__
Co_EGoM_bin47	69.39	0.96	64.59	50	2106849	3002	1	d__Bacteria;p__Planctomycetota;c__Planctomycetes;o__Pirellulales;f__UBA1268;g__UBA1268;s__
SB_Co_62	57.55	1.25	51.3	50	1689602	4024	1	d__Bacteria;p__Planctomycetota;c__Planctomycetes;o__Pirellulales;f__UBA1268;g__UBA1268;s__UBA1268 sp002712395
SB_Co_247	89.82	8.12	49.22	46.67	2979051	5700	1	d__Bacteria;p__Planctomycetota;c__Planctomycetes;o__Pirellulales;f__UBA1268;g__UBA1268;s__UBA1268 sp014238855
SB_S6_bin13	68.83	4.44	46.63	42.86	1860919	4600	1	d__Bacteria;p__Planctomycetota;c__Planctomycetes;o__Pirellulales;f__UBA7805;g__UBA7805;s__
SB_S1_bin13	57.63	3.97	37.78	0	3295206	1630	1	d__Bacteria;p__Planctomycetota;c__Planctomycetes;o__Planctomycetales;f__Planctomycetaceae;g__;s__
SB_Co_249	88.85	3.72	70.25	16.67	3801117	6140	1	d__Bacteria;p__Planctomycetota;c__PUPC01;o__JABMSA01;f__;g__;s__
SB_Co_15	91.27	3.41	74.22	0	2337406	21124	1	d__Bacteria;p__Planctomycetota;c__PUPC01;o__PUPC01;f__PUPC01;g__;s__
SB_S2_bin32	55.54	4.06	35.24	57.14	2179706	2247	1	d__Bacteria;p__Planctomycetota;c__SZUA-567;o__;f__;g__;s__
HY4_Co_70	66.7	5.96	36.9	0	3811776	3689	1	d__Bacteria;p__Planctomycetota;c__UBA1135;o__;f__;g__;s__
SY_Active_Co390	86.86	6.35	55.11	12.5	6287499	6759	1	d__Bacteria;p__Planctomycetota;c__UBA1135;o__PLA2;f__;g__;s__
HMR17_12	76.16	2.83	62.01	37.5	2433415	3850	2	d__Bacteria;p__Planctomycetota;c__UBA1135;o__UBA1135;f__UBA1135;g__GCA-2746235;s__
HY4_Co_3	56.35	2.79	42.4	25	2225917	3159	1	d__Bacteria;p__Poribacteria;c__DTPJ01;o__DTPJ01;f__;g__;s__
SY_Active_Co137	88.95	6.69	55.5	5.26	5158628	3816	1	d__Bacteria;p__Poribacteria;c__DTPJ01;o__DTPJ01;f__;g__;s__
HY4_GJ_9_18	57.97	3.76	39.17	10	1759745	2551	1	d__Bacteria;p__Proteobacteria;c__Alphaproteobacteria;o__Kiloniellales;f__J153;g__;s__
SF_Co_bin_133	99.69	0	99.69	0	6265901	83684	1	d__Bacteria;p__Proteobacteria;c__Alphaproteobacteria;o__Rhizobiales;f__Beijerinckiaceae;g__Methylobacterium;s__Methylobacterium aquaticum_B
S11_13_13	94.71	0.2	93.71	0	2549237	14315	14	d__Bacteria;p__Proteobacteria;c__Alphaproteobacteria;o__Rhizobiales;f__Hyphomicrobiaceae;g__;s__
Co_S11_32	89.82	8.46	47.52	65.12	3450388	5832	1	d__Bacteria;p__Proteobacteria;c__Alphaproteobacteria;o__Rhizobiales;f__Hyphomicrobiaceae;g__;s__
Co_S11_662	56	4.78	32.1	9.52	3040889	2368	1	d__Bacteria;p__Proteobacteria;c__Alphaproteobacteria;o__Rhizobiales;f__Hyphomicrobiaceae;g__;s__
SB_Co_125	50.81	2.1	40.31	25	2272972	1993	1	d__Bacteria;p__Proteobacteria;c__Alphaproteobacteria;o__Rhizobiales;f__Kaistiaceae;g__Bauldia;s__
S11_6_5	67.43	1.41	60.38	25	1425395	5631	2	d__Bacteria;p__Proteobacteria;c__Alphaproteobacteria;o__Rhizobiales;f__Methyloligellaceae;g__Methyloceanibacter;s__
SB_S4_bin42	89.02	2.55	76.27	18.75	2009506	9976	2	d__Bacteria;p__Proteobacteria;c__Alphaproteobacteria;o__Rhizobiales;f__Methyloligellaceae;g__Methyloceanibacter;s__
SB_S8_bin40	59.48	1.72	50.88	100	1444444	3608	2	d__Bacteria;p__Proteobacteria;c__Alphaproteobacteria;o__Rhizobiales;f__Methyloligellaceae;g__Methyloceanibacter;s__
Co_S11_99	96.39	2.68	82.99	23.08	3147413	48054	1	d__Bacteria;p__Proteobacteria;c__Alphaproteobacteria;o__Rhizobiales;f__Methyloligellaceae;g__Methyloceanibacter;s__
Co_S11_889	59.98	4.52	37.38	36.84	1580863	4788	1	d__Bacteria;p__Proteobacteria;c__Alphaproteobacteria;o__Rhizobiales;f__Methyloligellaceae;g__Methyloceanibacter;s__
S11_3_13	51.89	7.13	16.24	19.23	1109025	2248	1	d__Bacteria;p__Proteobacteria;c__Alphaproteobacteria;o__Rhizobiales;f__Methyloligellaceae;g__Methyloceanibacter;s__
Co_S11_445	71.88	5.81	42.83	58.33	4581461	2986	1	d__Bacteria;p__Proteobacteria;c__Alphaproteobacteria;o__Rhizobiales;f__Methyloligellaceae;g__MnTg02;s__
HY4_Co_28	80.4	3.79	61.45	71.43	2505843	4702	2	d__Bacteria;p__Proteobacteria;c__Alphaproteobacteria;o__Rhizobiales;f__Methyloligellaceae;g__UBA2767;s__
SF_Co_bin_76	74.7	5.91	45.15	55.56	2180953	2108	1	d__Bacteria;p__Proteobacteria;c__Alphaproteobacteria;o__Rhodobacterales;f__Rhodobacteraceae;g__Marinosulfonomonas;s__
HY4_GJ_10_23	51.3	4.25	30.05	25	2339885	1443	1	d__Bacteria;p__Proteobacteria;c__Alphaproteobacteria;o__Rhodobacterales;f__Rhodobacteraceae;g__RR4-56;s__
HY4_GJ_9_20	81.75	9.8	32.75	89.8	3171291	3379	1	d__Bacteria;p__Proteobacteria;c__Alphaproteobacteria;o__Rhodobacterales;f__Rhodobacteraceae;g__Sulfitobacter;s__Sulfitobacter sp002703405
S11_1_38	51.07	8.16	10.27	56.9	1720789	1508	1	d__Bacteria;p__Proteobacteria;c__Alphaproteobacteria;o__Rhodobacterales;f__Rhodobacteraceae;g__UBA3077;s__
SF_Co_bin_170	54.8	9.53	7.15	59.46	1768212	1395	1	d__Bacteria;p__Proteobacteria;c__Alphaproteobacteria;o__Rhodobacterales;f__Rhodobacteraceae;g__UBA3077;s__
SB_Co_70	53.1	0	53.1	0	2204569	3492	1	d__Bacteria;p__Proteobacteria;c__Alphaproteobacteria;o__Rhodobacterales;f__Rhodobacteraceae;g__UBA3077;s__
SY_S23_2	68.51	4.06	48.21	33.33	1942112	2355	1	d__Bacteria;p__Proteobacteria;c__Alphaproteobacteria;o__Rhodobacterales;f__Rhodobacteraceae;g__UBA3077;s__
SY_Active_Co43	93.43	6.75	59.68	47.62	4436011	4950	1	d__Bacteria;p__Proteobacteria;c__Alphaproteobacteria;o__Rhodospirillales;f__UXAT02;g__;s__
SF_Co_bin_46	97.04	0	97.04	0	3830888	51768	1	d__Bacteria;p__Proteobacteria;c__Alphaproteobacteria;o__SMXP01;f__SMXP01;g__;s__
HY4_Co_45	95.51	4.66	72.21	88	2717146	8262	1	d__Bacteria;p__Proteobacteria;c__Alphaproteobacteria;o__Sphingomonadales;f__Sphingomonadaceae;g__Erythrobacter_A;s__Erythrobacter_A citreus
SF_Co_bin_56	99.66	0.18	98.76	0	4260706	243470	1	d__Bacteria;p__Proteobacteria;c__Alphaproteobacteria;o__Sphingomonadales;f__Sphingomonadaceae;g__Sphingomonas;s__Sphingomonas aquatilis
SF_GA_5_4	69.64	7.29	33.19	64.29	2886774	1838	2	d__Bacteria;p__Proteobacteria;c__Alphaproteobacteria;o__UBA8366;f__;g__;s__
Co_EGoM_bin13	63.4	8.46	21.1	15.38	2874663	1635	1	d__Bacteria;p__Proteobacteria;c__Alphaproteobacteria;o__UBA8366;f__;g__;s__
Co_S11_302	50.41	5.57	22.56	28.57	1571120	2571	1	d__Bacteria;p__Proteobacteria;c__Gammaproteobacteria;o__Acidiferrobacterales;f__;g__;s__
GoM_cbin24	78.14	1.33	71.49	16.67	2502025	3418	1	d__Bacteria;p__Proteobacteria;c__Gammaproteobacteria;o__Acidiferrobacterales;f__SPGG2;g__SPGG2;s__
HMR17_16	94.1	2.44	81.9	20	2991190	20716	1	d__Bacteria;p__Proteobacteria;c__Gammaproteobacteria;o__Arenicellales;f__;g__;s__
SY_S23_20	63.33	7.9	23.83	63.64	1858857	3088	1	d__Bacteria;p__Proteobacteria;c__Gammaproteobacteria;o__Arenicellales;f__;g__;s__
SF_Co_bin_86	65.79	1.83	56.64	50	1371731	11956	2	d__Bacteria;p__Proteobacteria;c__Gammaproteobacteria;o__Arenicellales;f__BMS3Bbin11;g__BMS3Bbin11;s__
S11_1_1	54.89	5.07	29.54	37.5	1536608	3255	1	d__Bacteria;p__Proteobacteria;c__Gammaproteobacteria;o__Arenicellales;f__BMS3Bbin11;g__BMS3Bbin11;s__
SF_Co_bin_57	58.39	9.31	11.84	30.77	2202740	4726	1	d__Bacteria;p__Proteobacteria;c__Gammaproteobacteria;o__Arenicellales;f__BMS3Bbin11;g__BMS3Bbin11;s__
SY_Active_Co427	71.57	3.46	54.27	23.53	3570520	3394	1	d__Bacteria;p__Proteobacteria;c__Gammaproteobacteria;o__Beggiatoales;f__Beggiatoaceae;g__Thiomargarita;s__
SB_S1_bin15	86.74	2.35	74.99	83.33	1537484	6401	1	d__Bacteria;p__Proteobacteria;c__Gammaproteobacteria;o__Burkholderiales;f__Nitrosomonadaceae;g__GCA-2721545;s__GCA-2721545 sp003230615
HY4_GJ_11_5	84.93	2.44	72.73	64.71	2199191	5100	4	d__Bacteria;p__Proteobacteria;c__Gammaproteobacteria;o__Chromatiales;f__Sedimenticolaceae;g__;s__
SY_S20_7	81.91	1.47	74.56	83.33	2198228	6741	4	d__Bacteria;p__Proteobacteria;c__Gammaproteobacteria;o__Chromatiales;f__Sedimenticolaceae;g__;s__
SY_S20_3	86.42	1.95	76.67	90	2331271	8599	2	d__Bacteria;p__Proteobacteria;c__Gammaproteobacteria;o__Chromatiales;f__Sedimenticolaceae;g__;s__
SY_S20_24	79.85	3.97	60	68.18	2196642	5188	2	d__Bacteria;p__Proteobacteria;c__Gammaproteobacteria;o__Chromatiales;f__Sedimenticolaceae;g__;s__
SY_Active_Co40	84.23	6.92	49.63	7.69	6806521	5954	1	d__Bacteria;p__Proteobacteria;c__Gammaproteobacteria;o__Chromatiales;f__Sedimenticolaceae;g__;s__
SF_HDNA3_5	72.42	2.45	60.17	76.92	1957574	5264	1	d__Bacteria;p__Proteobacteria;c__Gammaproteobacteria;o__Chromatiales;f__Sedimenticolaceae;g__;s__
SY_Active_Co682	60.5	6.9	26	0	2456664	2922	1	d__Bacteria;p__Proteobacteria;c__Gammaproteobacteria;o__Chromatiales;f__Sedimenticolaceae;g__;s__
SY_S20_39	87.93	6.9	53.43	76.47	2730452	6762	2	d__Bacteria;p__Proteobacteria;c__Gammaproteobacteria;o__Chromatiales;f__Sedimenticolaceae;g__HyVt-443;s__
SY_S20_31	71.55	5.17	45.7	33.33	3536308	8038	2	d__Bacteria;p__Proteobacteria;c__Gammaproteobacteria;o__Chromatiales;f__Sedimenticolaceae;g__HyVt-443;s__
HY4_Co_30	96.39	5.87	67.04	77.14	3972907	8042	1	d__Bacteria;p__Proteobacteria;c__Gammaproteobacteria;o__Enterobacterales;f__Alteromonadaceae;g__Alteromonas;s__Alteromonas abrolhosensis
HY4_GJ_9_14	99.32	1.2	93.32	25	4358353	117744	1	d__Bacteria;p__Proteobacteria;c__Gammaproteobacteria;o__Enterobacterales;f__Alteromonadaceae;g__Pseudoalteromonas;s__Pseudoalteromonas lipolytica
HMR18_19	73.71	5.28	47.31	58.33	2358558	3306	2	d__Bacteria;p__Proteobacteria;c__Gammaproteobacteria;o__GCA-001735895;f__GCA-001735895;g__GCA-001735895;s__
HY4_GJ_9_21	59.8	3.45	42.55	0	2398511	2847	2	d__Bacteria;p__Proteobacteria;c__Gammaproteobacteria;o__GCA-001735895;f__GCA-001735895;g__GCA-001735895;s__
HMR23_9	58.21	3.98	38.31	48	1645730	2890	2	d__Bacteria;p__Proteobacteria;c__Gammaproteobacteria;o__GCA-001735895;f__GCA-001735895;g__GCA-001735895;s__
HMR18_16	97.11	4.7	73.61	8.7	4337628	73997	1	d__Bacteria;p__Proteobacteria;c__Gammaproteobacteria;o__GCA-001735895;f__GCA-001735895;g__GCA-001735895;s__
HMR19_21	70.21	3.32	53.61	50	1885060	3882	4	d__Bacteria;p__Proteobacteria;c__Gammaproteobacteria;o__GCF-002020875;f__GRL18;g__GRL18;s__
SY_S20_27	84.92	2.27	73.57	58.33	3172356	8265	2	d__Bacteria;p__Proteobacteria;c__Gammaproteobacteria;o__GCF-002020875;f__GRL18;g__GRL18;s__
SF_Co_bin_112	71.64	7.08	36.24	64.52	2785362	3268	2	d__Bacteria;p__Proteobacteria;c__Gammaproteobacteria;o__GCF-002020875;f__GRL18;g__GRL18;s__
SY_Active_Co618	62.22	6.72	28.62	37.5	2550491	2653	1	d__Bacteria;p__Proteobacteria;c__Gammaproteobacteria;o__GCF-002020875;f__GRL18;g__GRL18;s__
SF_Co_bin_160	77.66	5.16	51.86	22.73	2785062	8386	1	d__Bacteria;p__Proteobacteria;c__Gammaproteobacteria;o__GCF-002020875;f__GRL18;g__GRL18;s__
SY_Active_Co39	85.42	5.18	59.52	53.33	4758758	5742	1	d__Bacteria;p__Proteobacteria;c__Gammaproteobacteria;o__Methylococcales;f__Methylomonadaceae;g__;s__
SB_S1_bin12	50.32	8.76	6.52	12.24	1662556	2828	1	d__Bacteria;p__Proteobacteria;c__Gammaproteobacteria;o__Methylococcales;f__Methylomonadaceae;g__;s__
SF_HDNA3_12	52.23	7.42	15.13	69.77	2197500	3408	1	d__Bacteria;p__Proteobacteria;c__Gammaproteobacteria;o__Methylococcales;f__Methylomonadaceae;g__Methyloprofundus;s__
SY_Active_Co81	89.14	5.57	61.29	25.64	3155184	7486	1	d__Bacteria;p__Proteobacteria;c__Gammaproteobacteria;o__Methylococcales;f__Methylomonadaceae;g__Methyloprofundus;s__
SY_S18_9	89.64	0.37	87.79	33.33	2281221	5433	1	d__Bacteria;p__Proteobacteria;c__Gammaproteobacteria;o__Methylococcales;f__Methylomonadaceae;g__Methyloprofundus;s__Methyloprofundus sp002189065
SY_S24_12	65.52	4.11	44.97	87.5	2453212	3892	2	d__Bacteria;p__Proteobacteria;c__Gammaproteobacteria;o__Methylococcales;f__Methylomonadaceae;g__QPIN01;s__
SY_Active_Co176	72.88	7.71	34.33	50.94	3642973	3259	1	d__Bacteria;p__Proteobacteria;c__Gammaproteobacteria;o__Methylococcales;f__Methylomonadaceae;g__QPIN01;s__
SY_Active_Co120	81.09	6.2	50.09	30	1752517	4305	1	d__Bacteria;p__Proteobacteria;c__Gammaproteobacteria;o__Nitrosococcales;f__Methylophagaceae;g__GCA-002733105;s__
SY_S23_26	54.62	8.81	10.57	30.91	1183428	2813	1	d__Bacteria;p__Proteobacteria;c__Gammaproteobacteria;o__Nitrosococcales;f__Methylophagaceae;g__GCA-002733105;s__
GoM_cbin28	93.05	0.17	92.2	0	1564767	4243	1	d__Bacteria;p__Proteobacteria;c__Gammaproteobacteria;o__PS1;f__Thioglobaceae;g__Ruthia;s__
SB_Co_137	72.16	0.71	68.61	50	900159	4151	1	d__Bacteria;p__Proteobacteria;c__Gammaproteobacteria;o__PS1;f__Thioglobaceae;g__Thioglobus_A;s__
E26_bin5	66.27	0.04	66.07	100	705586	2983	1	d__Bacteria;p__Proteobacteria;c__Gammaproteobacteria;o__PS1;f__Thioglobaceae;g__UBA2013;s__
SB_Co_58	95.97	1.86	86.67	80	1183303	15659	1	d__Bacteria;p__Proteobacteria;c__Gammaproteobacteria;o__PS1;f__Thioglobaceae;g__UBA2013;s__
SY_Active_Co217	82.93	4.31	61.38	0	3579307	20069	1	d__Bacteria;p__Proteobacteria;c__Gammaproteobacteria;o__Pseudomonadales;f__Aestuariirhabdaceae;g__Aestuariirhabdus;s__
SY_Active_Co415	95.62	8.52	53.02	7.41	3015265	19545	1	d__Bacteria;p__Proteobacteria;c__Gammaproteobacteria;o__Pseudomonadales;f__Cellvibrionaceae;g__;s__
SY_Active_Co319	95.02	3.58	77.12	50	4191876	9015	4	d__Bacteria;p__Proteobacteria;c__Gammaproteobacteria;o__Pseudomonadales;f__DSM-100316;g__;s__
SY_Active_Co487	87.81	4.96	63.01	41.67	4056156	4671	2	d__Bacteria;p__Proteobacteria;c__Gammaproteobacteria;o__Pseudomonadales;f__DT-91;g__;s__
SY_S23_1	52.59	8.62	9.49	0	1623619	3426	1	d__Bacteria;p__Proteobacteria;c__Gammaproteobacteria;o__Pseudomonadales;f__Halieaceae;g__Halioglobus;s__
HMR18_8	62.2	5.14	36.5	10.53	1518544	7106	1	d__Bacteria;p__Proteobacteria;c__Gammaproteobacteria;o__Pseudomonadales;f__Halieaceae;g__Halioglobus;s__
SY_Active_Co131	59.47	9.14	13.77	28.57	2123757	2928	1	d__Bacteria;p__Proteobacteria;c__Gammaproteobacteria;o__Pseudomonadales;f__Halieaceae;g__Halioglobus;s__
HY4_GJ_9_4	50.99	5.2	24.99	47.62	1499223	1585	1	d__Bacteria;p__Proteobacteria;c__Gammaproteobacteria;o__Pseudomonadales;f__Halomonadaceae;g__Halomonas;s__Halomonas aquamarina
SF_GA_4_11	80.29	1.66	71.99	0	3777541	4104	1	d__Bacteria;p__Proteobacteria;c__Gammaproteobacteria;o__Pseudomonadales;f__Halomonadaceae;g__Halomonas;s__Halomonas desiderata
HY4_GJ_9_5	78.7	3.31	62.15	42.86	2565102	3774	1	d__Bacteria;p__Proteobacteria;c__Gammaproteobacteria;o__Pseudomonadales;f__Halomonadaceae;g__Oceanospirillum;s__
HY4_Co_46	56.9	5.17	31.05	0	2370582	3166	1	d__Bacteria;p__Proteobacteria;c__Gammaproteobacteria;o__Pseudomonadales;f__Oleiphilaceae;g__Marinobacter;s__Marinobacter hydrocarbonoclasticus
HMR21_25	77.87	3.33	61.22	58.33	2341292	4309	6	d__Bacteria;p__Proteobacteria;c__Gammaproteobacteria;o__Pseudomonadales;f__Porticoccaceae;g__50-400-T64;s__
HMR17_31	55.17	6.9	20.67	80	3241623	4269	1	d__Bacteria;p__Proteobacteria;c__Gammaproteobacteria;o__Pseudomonadales;f__Porticoccaceae;g__HB2-32-21;s__
HY4_Co_36	74.97	2.5	62.47	12	3282215	3764	1	d__Bacteria;p__Proteobacteria;c__Gammaproteobacteria;o__Pseudomonadales;f__Pseudomonadaceae;g__Pseudomonas_A;s__Pseudomonas_A stutzeri_AB
S11_7_15	99.18	1.26	92.88	0	7123975	72505	1	d__Bacteria;p__Proteobacteria;c__Gammaproteobacteria;o__Pseudomonadales;f__Pseudomonadaceae;g__Pseudomonas_E;s__Pseudomonas_E sp002874965
SY_Active_Co632	91.59	1.91	82.04	22.22	3107120	47615	1	d__Bacteria;p__Proteobacteria;c__Gammaproteobacteria;o__Pseudomonadales;f__Spongiibacteraceae_A;g__;s__
HMR17_13	53.45	3.45	36.2	0	1260094	10265	1	d__Bacteria;p__Proteobacteria;c__Gammaproteobacteria;o__SZUA-229;f__;g__;s__
HY4_GJ_10_19	67.35	1.99	57.4	54.55	1605311	3594	5	d__Bacteria;p__Proteobacteria;c__Gammaproteobacteria;o__SZUA-229;f__SZUA-229;g__GCA-2746365;s__
SF_HDNA3_16	58.25	2.02	48.15	25	1906550	4866	2	d__Bacteria;p__Proteobacteria;c__Gammaproteobacteria;o__SZUA-229;f__SZUA-229;g__GCA-2746365;s__
SY_S23_4	56.53	2.05	46.28	50	1468274	3687	2	d__Bacteria;p__Proteobacteria;c__Gammaproteobacteria;o__SZUA-229;f__SZUA-229;g__GCA-2746365;s__
SF_HDNA3_13	57.23	7.07	21.88	38.89	1961461	2489	1	d__Bacteria;p__Proteobacteria;c__Gammaproteobacteria;o__SZUA-229;f__SZUA-229;g__GCA-2746365;s__
SF_GA_5_15	65.17	2.76	51.37	53.85	1435440	5948	1	d__Bacteria;p__Proteobacteria;c__Gammaproteobacteria;o__SZUA-229;f__SZUA-229;g__GCA-2746365;s__
HMR17_1	51.72	6.03	21.57	75	1655599	8425	1	d__Bacteria;p__Proteobacteria;c__Gammaproteobacteria;o__SZUA-229;f__SZUA-229;g__GCA-2746365;s__
HMR17_19	59.36	1.38	52.46	22.22	1213757	12658	1	d__Bacteria;p__Proteobacteria;c__Gammaproteobacteria;o__SZUA-229;f__SZUA-229;g__GCA-2746365;s__
HMR17_45	51.02	4.44	28.82	64.71	1406797	5315	1	d__Bacteria;p__Proteobacteria;c__Gammaproteobacteria;o__SZUA-229;f__SZUA-229;g__GCA-2746365;s__
SF_Co_bin_102	57.76	3.45	40.51	33.33	1980421	3824	1	d__Bacteria;p__Proteobacteria;c__Gammaproteobacteria;o__SZUA-229;f__SZUA-229;g__GCA-2746365;s__
SB_S1_bin11	76.4	3.83	57.25	57.14	1829647	4243	2	d__Bacteria;p__Proteobacteria;c__Gammaproteobacteria;o__SZUA-229;f__SZUA-229;g__JABDQW01;s__
SY_Active_Co378	66.4	4.18	45.5	32.26	2454348	4047	1	d__Bacteria;p__Proteobacteria;c__Gammaproteobacteria;o__SZUA-229;f__SZUA-229;g__SZUA-116;s__
SY_Active_Co196	88.52	5.39	61.57	10.26	2799334	24939	1	d__Bacteria;p__Proteobacteria;c__Gammaproteobacteria;o__Thiohalobacterales;f__DSM-19610;g__;s__
SY_S21_10	55.11	6.41	23.06	84.85	1694186	2920	2	d__Bacteria;p__Proteobacteria;c__Gammaproteobacteria;o__Thiohalobacterales;f__DSM-19610;g__Thiogranum;s__
SY_Active_Co635	73.88	5.56	46.08	20.83	2767217	20074	1	d__Bacteria;p__Proteobacteria;c__Gammaproteobacteria;o__Thiohalobacterales;f__DSM-19610;g__Thiogranum;s__
SY_S23_17	82.91	2.12	72.31	28.57	2646152	8235	1	d__Bacteria;p__Proteobacteria;c__Gammaproteobacteria;o__Thiohalobacterales;f__DSM-19610;g__Thiogranum;s__
SY_Active_Co53	94.34	9.04	49.14	12.5	2667031	15627	2	d__Bacteria;p__Proteobacteria;c__Gammaproteobacteria;o__Thiohalobacterales;f__UBA9214;g__SZUA-186;s__
SY_Active_Co286	94.48	8.65	51.23	15.38	3987851	8402	1	d__Bacteria;p__Proteobacteria;c__Gammaproteobacteria;o__Thiohalobacterales;f__UBA9214;g__SZUA-186;s__
SB_Co_111	80.47	2.43	68.32	33.33	2016558	4539	1	d__Bacteria;p__Proteobacteria;c__Gammaproteobacteria;o__Thiohalobacterales;f__UBA9214;g__UBA9214;s__
SF_Co_bin_31	50.22	8.12	9.62	27.5	1558796	3357	1	d__Bacteria;p__Proteobacteria;c__Gammaproteobacteria;o__Thiohalobacterales;f__UBA9214;g__UBA9214;s__
SF_Co_bin_137	60.91	3.02	45.81	90.48	1460287	4704	1	d__Bacteria;p__Proteobacteria;c__Gammaproteobacteria;o__Thiohalobacterales;f__UBA9214;g__UBA9214;s__
SF_GA_5_16	95.9	3.18	80	20	2462039	30484	2	d__Bacteria;p__Proteobacteria;c__Gammaproteobacteria;o__Thiohalomonadales;f__UBA6429;g__;s__
HY4_Co_84	70	5.64	41.8	25	2082302	5324	1	d__Bacteria;p__Proteobacteria;c__Gammaproteobacteria;o__Thiohalomonadales;f__UBA6429;g__;s__
HMR18_1	88.23	4.45	65.98	63.64	2772397	12427	1	d__Bacteria;p__Proteobacteria;c__Gammaproteobacteria;o__Thiohalomonadales;f__UBA6429;g__;s__
HMR23_2	88.14	6.88	53.74	53.19	2586297	6842	1	d__Bacteria;p__Proteobacteria;c__Gammaproteobacteria;o__Thiohalomonadales;f__UBA6429;g__;s__
SF_Co_bin_72	58.9	3.45	41.65	50	2194434	6133	1	d__Bacteria;p__Proteobacteria;c__Gammaproteobacteria;o__Thiohalomonadales;f__UBA6429;g__;s__
Co_S11_393	63.81	8.54	21.11	18.18	2558027	2519	1	d__Bacteria;p__Proteobacteria;c__Gammaproteobacteria;o__Thiohalomonadales;f__UBA6429;g__;s__
SF_Co_bin_136	93.65	3.73	75	28.57	3242218	19038	1	d__Bacteria;p__Proteobacteria;c__Gammaproteobacteria;o__Thiohalomonadales_A;f__SG8-11;g__JAADIM01;s__
SF_GA_5_13	59.81	3.12	44.21	68.75	1413887	6002	1	d__Bacteria;p__Proteobacteria;c__Gammaproteobacteria;o__Thiohalomonadales_A;f__SZUA-152;g__;s__
SY_S24_17	51.66	3.82	32.56	9.52	1917633	3209	1	d__Bacteria;p__Proteobacteria;c__Gammaproteobacteria;o__Thiohalomonadales_A;f__SZUA-152;g__;s__
SB_S2_bin13	76.3	4.56	53.5	52	2258280	7956	1	d__Bacteria;p__Proteobacteria;c__Gammaproteobacteria;o__Thiohalomonadales_A;f__SZUA-152;g__;s__
SF_Co_bin_10	77.39	5.47	50.04	70	2084274	7398	1	d__Bacteria;p__Proteobacteria;c__Gammaproteobacteria;o__Thiohalomonadales_A;f__SZUA-152;g__JAADHZ01;s__
SY_Active_Co578	72.56	4.01	52.51	15.79	2565100	4156	1	d__Bacteria;p__Proteobacteria;c__Gammaproteobacteria;o__Thiotrichales;f__UWMA-0217;g__UWMA-0217;s__
HY4_GJ_9_19	72.53	5.64	44.33	55.56	2041110	3916	2	d__Bacteria;p__Proteobacteria;c__Gammaproteobacteria;o__UBA4486;f__UBA4486;g__SMWN01;s__
HY4_Co_91	51.71	1.73	43.06	10	1250252	2654	1	d__Bacteria;p__Proteobacteria;c__Gammaproteobacteria;o__UBA6522;f__UBA6522;g__SMWC01;s__
Co_S11_156	83.53	1.84	74.33	50	1608938	7905	1	d__Bacteria;p__Proteobacteria;c__Gammaproteobacteria;o__UBA9339;f__;g__;s__
S11_1_27	63.73	3.1	48.23	72.73	1729002	3841	4	d__Bacteria;p__Proteobacteria;c__Gammaproteobacteria;o__Woeseiales;f__Woeseiaceae;g__;s__
HY4_GJ_12_11	83.48	7.01	48.43	45	3033480	4305	4	d__Bacteria;p__Proteobacteria;c__Gammaproteobacteria;o__Xanthomonadales;f__SZUA-36;g__;s__
SY_S19_40	62.55	5.14	36.85	29.17	2023449	2952	1	d__Bacteria;p__Proteobacteria;c__Gammaproteobacteria;o__Xanthomonadales;f__SZUA-36;g__JABDPF01;s__
SF_Co_bin_18	59.45	2.59	46.5	100	3222961	3950	1	d__Bacteria;p__Proteobacteria;c__Gammaproteobacteria;o__Xanthomonadales;f__SZUA-36;g__SZUA-36;s__
S11_7_16	57.29	1.19	51.34	50	746104	4522	1	d__Bacteria;p__Ratteibacteria;c__;o__;f__;g__;s__
SY_Active_Co429	81.62	2.01	71.57	33.33	1039340	5452	1	d__Bacteria;p__Ratteibacteria;c__;o__;f__;g__;s__
SB_S7_bin45	57.25	0.1	56.75	0	635118	3273	2	d__Bacteria;p__Ratteibacteria;c__UBA8468;o__MWAK01;f__;g__;s__
Co_S11_341	53.38	4.38	31.48	33.33	838369	2697	1	d__Bacteria;p__Ratteibacteria;c__UBA8468;o__UBA8468;f__UBA8468;g__;s__
SB_Co_4	52.89	2.03	42.74	75	561864	2659	1	d__Bacteria;p__Ratteibacteria;c__UBA8468;o__UBA8468;f__UBA8468;g__;s__
SB_Co_143	96.7	1.28	90.3	0	2842977	33285	6	d__Bacteria;p__RBG-13-66-14;c__B26-G2;o__WVWN01;f__WVWN01;g__WVWN01;s__
Co_S11_251	53.7	0	53.7	0	1024300	2475	1	d__Bacteria;p__RBG-13-66-14;c__B26-G2;o__WVWN01;f__WVWN01;g__WVWN01;s__
GoM_cbin30	59.19	4.05	38.94	14.29	1610995	2497	1	d__Bacteria;p__Spirochaetota;c__B62-G9;o__B62-G9;f__B62-G9;g__;s__
Co_EGoM_bin94	63.25	4.32	41.65	33.33	2086315	3641	1	d__Bacteria;p__Spirochaetota;c__B62-G9;o__B62-G9;f__B62-G9;g__DRHN01;s__
HMR3_26	64.13	0	64.13	0	2870572	8857	1	d__Bacteria;p__Spirochaetota;c__Spirochaetia;o__B11-G9;f__B11-G9;g__;s__
Co_S11_243	93.23	4.7	69.73	33.33	3642698	6178	1	d__Bacteria;p__Spirochaetota;c__Spirochaetia;o__JC444;f__;g__;s__
SY_Active_Co523	89.23	5.75	60.48	35	3872693	4523	4	d__Bacteria;p__Spirochaetota;c__Spirochaetia;o__Spirochaetales_C;f__SLST01;g__;s__
HMR1_39	56.72	0.8	52.72	0	1535172	2940	1	d__Bacteria;p__Spirochaetota;c__Spirochaetia;o__Spirochaetales_E;f__Spirochaetaceae_B;g__UBA2779;s__
GoM_cbin5	52.85	2.4	40.85	25	1741353	2279	1	d__Bacteria;p__Spirochaetota;c__Spirochaetia;o__SZUA-6;f__RPPD01;g__;s__
HMR26_20	95.95	2.8	81.95	0	4160918	14143	2	d__Bacteria;p__Spirochaetota;c__Spirochaetia;o__SZUA-6;f__SZUA-6;g__;s__
SY_S24_11	85.2	2.03	75.05	80	1961219	6794	2	d__Bacteria;p__Spirochaetota;c__UBA12135;o__UBA12135;f__COTS27;g__;s__
SB_S2_bin47	95.54	3.3	79.04	0	4338978	65531	1	d__Bacteria;p__Sumerlaeota;c__Sumerlaeia;o__MWCT01;f__;g__;s__
SB_Co_17	93.79	6.7	60.29	21.43	5266001	7751	1	d__Bacteria;p__SZUA-182;c__SZUA-182;o__DTGQ01;f__DTGQ01;g__;s__
SY_S27_8	76.78	0	76.78	0	1448833	5226	1	d__Bacteria;p__T1SED10-198M;c__T1SED10-198M;o__;f__;g__;s__
E44_bin5	95.54	1.1	90.04	0	3064266	42998	2	d__Bacteria;p__TA06;c__DG-26;o__E44-bin18;f__E44-bin18;g__E44-bin18;s__E44-bin18 sp004376575
Co_S11_811	94.44	2.2	83.44	0	2646531	29663	1	d__Bacteria;p__TA06_A;c__;o__;f__;g__;s__
SY_Active_Co364	94.89	3.36	78.09	0	2584850	15676	2	d__Bacteria;p__TA06_A;c__DG-26_A;o__SM23-81;f__SM23-81;g__;s__
SY_Active_Co356	59.09	3.89	39.64	22.22	2350736	3121	1	d__Bacteria;p__UBA3054;c__UBA3054;o__UBA3054;f__B51-G9;g__;s__
HMR2_6	78.18	0	78.18	0	1908941	18878	2	d__Bacteria;p__UBA6262;c__UBA6262;o__;f__;g__;s__
SY_Active_Co571	92.07	3.93	72.42	50	1995231	7459	2	d__Bacteria;p__UBA6262;c__UBA6262;o__WVXT01;f__;g__;s__
SY_S19_16	94.21	2.25	82.96	0	1665417	12487	1	d__Bacteria;p__UBA6262;c__UBA6262;o__WVXT01;f__;g__;s__
Co_EGoM_bin86	64.9	3.76	46.1	57.14	816278	2819	3	d__Bacteria;p__UBA6262;c__UBA6262;o__WVXT01;f__WVXT01;g__WVXT01;s__WVXT01 sp009619095
SY_Active_Co45	95.6	2.2	84.6	50	2431744	7574	2	d__Bacteria;p__UBP14;c__UBA6098;o__UBA6098;f__B30-G16;g__;s__
SB_Co_1	97.8	1.1	92.3	0	2441248	29179	1	d__Bacteria;p__UBP14;c__UBA6098;o__UBA6098;f__B30-G16;g__;s__
SB_Co_287	56.66	0	56.66	0	1950049	4336	1	d__Bacteria;p__UBP14;c__UBA6098;o__UBA6098;f__B30-G16;g__;s__
S11_6_20	67.31	2.25	56.06	0	898685	4055	1	d__Bacteria;p__UBP18;c__UBA7526;o__UBA7526;f__UBA7526;g__DRGV01;s__
SF_Co_bin_39	94.51	1.28	88.11	0	4260631	21298	1	d__Bacteria;p__UBP7_A;c__;o__;f__;g__;s__
Co_S11_909	87.04	0	87.04	0	3562118	7961	1	d__Bacteria;p__UBP7_A;c__;o__;f__;g__;s__
Co_S11_363	67.76	6.57	34.91	63.64	3488324	3483	1	d__Bacteria;p__UBP7_A;c__;o__;f__;g__;s__
SY_Active_Co638	85.9	1.02	80.8	0	2960945	12769	1	d__Bacteria;p__UBP7_A;c__4484-113;o__4484-113;f__;g__;s__
S11_7_11	89.74	1.28	83.34	0	2314334	105416	1	d__Bacteria;p__UBP7_A;c__4484-113;o__4484-113;f__4484-113;g__;s__
SY_Active_Co9	58.48	6.23	27.33	56.25	2633901	2448	1	d__Bacteria;p__Verrucomicrobiota;c__Kiritimatiellae;o__;f__;g__;s__
SY_S23_23	79.97	4.51	57.42	72.73	2451094	5748	3	d__Bacteria;p__Verrucomicrobiota;c__Kiritimatiellae;o__Kiritimatiellales;f__Pontiellaceae;g__Pontiella;s__
HMR17_41	64.82	6.22	33.72	55	1648095	2264	3	d__Bacteria;p__Verrucomicrobiota;c__Kiritimatiellae;o__Kiritimatiellales;f__Pontiellaceae;g__Pontiella;s__
SF_Co_bin_54	89.02	4.08	68.62	53.33	2615492	6365	2	d__Bacteria;p__Verrucomicrobiota;c__Kiritimatiellae;o__Kiritimatiellales;f__Pontiellaceae;g__Pontiella;s__
HMR17_29	50.4	3.55	32.65	71.43	906631	4173	2	d__Bacteria;p__Verrucomicrobiota;c__Kiritimatiellae;o__Kiritimatiellales;f__Pontiellaceae;g__Pontiella;s__
HMR17_5	57.52	7.21	21.47	17.65	1267695	4542	1	d__Bacteria;p__Verrucomicrobiota;c__Kiritimatiellae;o__Kiritimatiellales;f__Pontiellaceae;g__Pontiella;s__
SY_Active_Co598	86.99	4.32	65.39	42.86	2269839	7957	1	d__Bacteria;p__Verrucomicrobiota;c__Kiritimatiellae;o__Kiritimatiellales;f__Pontiellaceae;g__UBA5540;s__
SY_Active_Co329	87.94	8.98	43.04	16	4443468	6343	1	d__Bacteria;p__Verrucomicrobiota;c__Kiritimatiellae;o__SLAD01;f__;g__;s__
HMR17_43	50.99	2.18	40.09	0	1268191	4050	1	d__Bacteria;p__Verrucomicrobiota;c__Kiritimatiellae;o__UBA8416;f__JABMPJ01;g__;s__
SY_Active_Co323	92.91	3.89	73.46	14.29	3075298	23103	1	d__Bacteria;p__Verrucomicrobiota;c__Kiritimatiellae;o__UBA8416_A;f__;g__;s__
SY_Active_Co525	70.99	3.46	53.69	37.5	2054334	3874	1	d__Bacteria;p__Verrucomicrobiota;c__Lentisphaeria;o__UBA2565;f__UBA2565;g__UBA2565;s__
HMR17_21	73.99	6.52	41.39	9.52	1890829	6235	1	d__Bacteria;p__Verrucomicrobiota;c__Lentisphaeria;o__Victivallales;f__;g__;s__
HMR17_37	84.46	0.68	81.06	0	2722918	13167	1	d__Bacteria;p__Verrucomicrobiota;c__Lentisphaeria;o__Victivallales;f__JAADHT01;g__;s__
SY_Active_Co234	71.04	8.32	29.44	15.38	2370059	2887	1	d__Bacteria;p__Verrucomicrobiota;c__Lentisphaeria;o__Victivallales;f__JAADHT01;g__;s__
SY_Active_Co70	82.02	7.79	43.07	25	4016054	3740	2	d__Bacteria;p__Verrucomicrobiota;c__Verrucomicrobiae;o__Opitutales;f__Opitutaceae;g__B12-G4;s__
HMR18_9	85.7	1.86	76.4	60	2778167	4570	2	d__Bacteria;p__Verrucomicrobiota;c__Verrucomicrobiae;o__Opitutales;f__Verruco-01;g__CK1056;s__
SY_Active_Co257	70.37	1.72	61.77	50	2502297	3946	1	d__Bacteria;p__Verrucomicrobiota;c__Verrucomicrobiae;o__Verrucomicrobiales;f__Akkermansiaceae;g__Rubritalea;s__
HMR3_13	78.55	0	78.55	0	1968382	5704	1	d__Bacteria;p__WOR-3;c__32-111;o__32-111;f__;g__;s__
SB_Co_205	52.62	0	52.62	0	1360550	2827	1	d__Bacteria;p__WOR-3;c__32-111;o__32-111;f__;g__;s__
Co_S11_705	98.9	0	98.9	0	2365101	20865	1	d__Bacteria;p__WOR-3;c__32-111;o__QNBC01;f__QNBC01;g__;s__
E44_bin19	87.36	0	87.36	0	2240647	16092	1	d__Bacteria;p__WOR-3;c__E44-bin80;o__E44-bin80;f__E44-bin80;g__E44-bin80;s__E44-bin80 sp004375785
Co_S11_292	60.91	1.21	54.86	12.5	1325106	2278	1	d__Bacteria;p__WOR-3;c__E44-bin80;o__E44-bin80;f__E44-bin80;g__SOIS01;s__
E29_bin13	87.85	0	87.85	0	1842730	17418	3	d__Bacteria;p__WOR-3;c__E44-bin80;o__E44-bin80;f__E44-bin80;g__SOIS01;s__SOIS01 sp004375965
E44_bin1	81.47	2.45	69.22	25	1931203	5034	1	d__Bacteria;p__WOR-3;c__E44-bin80;o__E44-bin80;f__E44-bin80;g__SOKD01;s__SOKD01 sp004376305
Co_S11_203	96.6	1.1	91.1	0	2685103	8674	2	d__Bacteria;p__WOR-3;c__UBA3072;o__UBA3072;f__UBA3072;g__E29-bin14;s__
S11_2_27	92.94	0	92.94	0	1843253	23077	2	d__Bacteria;p__WOR-3;c__UBA3072;o__UBA3072;f__UBA3072;g__E29-bin14;s__E29-bin14 sp004377355
HMR1_7	80.16	2.75	66.41	33.33	1849020	21679	1	d__Bacteria;p__WOR-3;c__UBA3073;o__;f__;g__;s__
S11_10_4	89.5	2.2	78.5	0	2233016	30054	1	d__Bacteria;p__WOR-3;c__UBA3073;o__;f__;g__;s__
S11_7_18	94.51	0	94.51	0	2428487	66557	1	d__Bacteria;p__WOR-3;c__UBA3073;o__UBA3073;f__UBA3073;g__;s__
S11_13_33	70.81	2.38	58.91	66.67	1284216	4407	1	d__Bacteria;p__WOR-3;c__UBA3073;o__UBA3073;f__UBA3073;g__;s__
Co_S11_11	89.13	0.63	85.98	100	2033709	11598	2	d__Bacteria;p__WOR-3;c__WOR-3;o__B3-TA06;f__B3-TA06;g__B3-TA06;s__
SY_Active_Co662	82.97	1.83	73.82	0	2167758	5420	1	d__Bacteria;p__WOR-3;c__WOR-3;o__B3-TA06;f__B3-TA06;g__B3-TA06;s__
E44_bin20	94.51	0	94.51	0	2195489	38009	1	d__Bacteria;p__WOR-3;c__WOR-3;o__B3-TA06;f__B3-TA06;g__B3-TA06;s__B3-TA06 sp004375895
Co_S11_547	78.4	2.99	63.45	0	2361794	4094	1	d__Bacteria;p__WOR-3;c__WOR-3;o__SM23-42;f__SM23-42;g__SM23-42;s__
S11_7_22	84.55	4.03	64.4	14.29	2320259	14133	7	d__Bacteria;p__WOR-3;c__WOR-3;o__SM23-42;f__SM23-42;g__SOIY01;s__
SB_S4_bin37	96.64	1.2	90.64	0	2621316	30278	4	d__Bacteria;p__WOR-3;c__WOR-3;o__SM23-42;f__SM23-42;g__SOIY01;s__
SB_Co_44	85.28	0	85.28	0	2439468	7405	2	d__Bacteria;p__WOR-3;c__WOR-3;o__SM23-42;f__SM23-42;g__SOIY01;s__
SB_S2_bin49	80.77	5.11	55.22	50	3097650	7036	1	d__Bacteria;p__WOR-3;c__WOR-3;o__SM23-42;f__SM23-42;g__SOIY01;s__
S11_2_2	90.68	1.12	85.08	0	2223552	12711	5	d__Bacteria;p__WOR-3;c__WOR-3;o__SM23-42;f__SM23-42;g__SOIY01;s__SOIY01 sp004376785
SB_S3_bin20	92.49	1.1	86.99	0	2795538	12473	1	d__Bacteria;p__WOR-3;c__WOR-3;o__UBA2258;f__UBA2258;g__UBA3079;s__
HY4_Co_1	87.91	5.72	59.31	0	3634097	5700	1	d__Bacteria;p__Zixibacteria;c__MSB-5A5;o__;f__;g__;s__
SF_Co_bin_36	50.12	7.24	13.92	10.53	1404354	1443	1	d__Bacteria;p__Zixibacteria;c__MSB-5A5;o__CAIYYT01;f__;g__;s__
SY_Active_Co187	86.07	5.76	57.27	37.5	2644919	5107	1	d__Bacteria;p__Zixibacteria;c__MSB-5A5;o__CAIYYT01;f__;g__;s__
HY4_Co_67	50.5	2.2	39.5	50	1159937	2761	1	d__Bacteria;p__Zixibacteria;c__MSB-5A5;o__CAIYYT01;f__;g__;s__
GoM_cbin18	65.36	4.76	41.56	20	2902446	2889	1	d__Bacteria;p__Zixibacteria;c__MSB-5A5;o__CAIYYT01;f__;g__;s__
SY_Active_Co600	88.69	1.26	82.39	33.33	2693139	5532	1	d__Bacteria;p__Zixibacteria;c__MSB-5A5;o__CAIYYT01;f__CAIYYT01;g__;s__
S11_5_48	97.74	1.1	92.24	100	2657734	60554	3	d__Bacteria;p__Zixibacteria;c__MSB-5A5;o__DG-27;f__DG-27;g__DG-27;s__
SY_S28_3	80.67	2.4	68.67	25	2547383	2710	3	d__Bacteria;p__Zixibacteria;c__MSB-5A5;o__GN15;f__FEB-12;g__;s__
Co_S11_881	55.92	6.04	25.72	16.67	1414430	2844	1	d__Bacteria;p__Zixibacteria;c__MSB-5A5;o__GN15;f__FEB-12;g__;s__
S11_8_9	97.74	0.55	94.99	0	3438246	32026	1	d__Bacteria;p__Zixibacteria;c__MSB-5A5;o__GN15;f__FEB-12;g__;s__
SB_Co_230	81.8	1.2	75.8	50	2558522	6571	1	d__Bacteria;p__Zixibacteria;c__MSB-5A5;o__GN15;f__FEB-12;g__;s__
Co_S11_320	92.31	2.3	80.81	50	3165631	17889	1	d__Bacteria;p__Zixibacteria;c__MSB-5A5;o__GN15;f__FEB-12;g__;s__
SY_Active_Co51	87.85	5.14	62.15	8	3737664	5306	1	d__Bacteria;p__Zixibacteria;c__MSB-5A5;o__GN15;f__FEB-12;g__B120-G9;s__
SY_Active_Co616	92.24	1.1	86.74	0	2763089	10372	3	d__Bacteria;p__Zixibacteria;c__MSB-5A5;o__GN15;f__FEB-12;g__QNAD01;s__
SY_Active_Co105	95.54	1.1	90.04	0	3338677	23904	1	d__Bacteria;p__Zixibacteria;c__MSB-5A5;o__GN15;f__FEB-12;g__QNAD01;s__
Co_S11_324	66.14	3.46	48.84	60	2027347	3003	1	d__Bacteria;p__Zixibacteria;c__MSB-5A5;o__GN15;f__JAAZOE01;g__;s__
HMR17_46	58.56	4.39	36.61	0	1934947	3259	1	d__Bacteria;p__Zixibacteria;c__MSB-5A5;o__GN15;f__JAAZOE01;g__;s__
S11_5_6	53.21	0.1	52.71	0	736972	3084	1	d__Bacteria;p__Zixibacteria;c__MSB-5A5;o__MSB-5A5;f__SM1-73;g__SM23-73-3;s__
Co_S11_402	80.16	6.31	48.61	44.44	2496941	3872	1	d__Bacteria;p__Zixibacteria;c__MSB-5A5;o__UBA10806;f__UBA10806;g__;s__
S11_12_1	80.34	0.03	80.19	100	1515314	6955	23	d__Archaea;p__Halobacteriota;c__Methanosarcinia;o__Methanosarcinales;f__Methanosarcinaceae;g__;s__
SB_S4_bin39	88.07	0.7	84.57	0	1837894	9413	16	d__Archaea;p__Halobacteriota;c__Methanosarcinia;o__Methanosarcinales;f__HR1;g__UBA7939;s__UBA7939 sp009649835
S11_9_5	80.76	0	80.76	0	2430574	5451	15	d__Archaea;p__Thermoplasmatota;c__E2;o__DHVEG-1;f__DHVEG-1;g__;s__
HMR2_5	79.31	2.29	67.86	25	2164249	14866	12	d__Archaea;p__Halobacteriota;c__Syntropharchaeia;o__ANME-1;f__ANME-1;g__QENJ01;s__
HMR20_21	84.69	1.31	78.14	0	1802276	9104	11	d__Archaea;p__Halobacteriota;c__Syntropharchaeia;o__ANME-1;f__ANME-1;g__QENH01;s__QENH01 sp013139985
S11_3_31	92.99	2.88	78.59	20	2040441	11278	10	d__Archaea;p__Thermoproteota;c__Bathyarchaeia;o__TCS64;f__TCS64;g__RBG-16-57-9;s__
HMR21_33	76.97	1.31	70.42	0	1150090	6129	10	d__Archaea;p__Halobacteriota;c__Methanosarcinia;o__Methanosarcinales;f__HR1;g__QBUR01;s__
S11_3_20	84.65	2	74.65	0	1114364	4584	9	d__Archaea;p__Thermoplasmatota;c__E2;o__DHVEG-1;f__DHVEG-1;g__;s__
Co_EGoM_bin31	69.87	2.84	55.67	100	751907	4447	6	d__Archaea;p__Thermoplasmatota;c__Thermoplasmata;o__RBG-16-68-12;f__SOIM01;g__;s__
SY_S20_4	87.15	4.67	63.8	60	1537217	5294	6	d__Archaea;p__EX4484-52;c__EX4484-52;o__EX4484-52;f__B79-G9;g__B79-G9;s__
SB_Co_68	90.52	1.8	81.52	0	2658362	16776	6	d__Archaea;p__Halobacteriota;c__Syntropharchaeia;o__ANME-1;f__ANME-1;g__QENJ01;s__
S11_2_7	82.71	0.65	79.46	11.11	1460809	7734	5	d__Archaea;p__Thermoproteota;c__Bathyarchaeia;o__TCS64;f__TCS64;g__;s__
SB_S2_bin12	85.13	1.94	75.43	0	1747476	5722	5	d__Archaea;p__Thermoproteota;c__Bathyarchaeia;o__TCS64;f__TCS64;g__RBG-16-57-9;s__
S11_10_20	89.72	7.24	53.52	0	1791210	3946	5	d__Archaea;p__Halobacteriota;c__Methanosarcinia;o__Methanosarcinales;f__ANME-2c;g__UBA203;s__
S11_2_23	80.12	3.34	63.42	14.29	1580412	5039	4	d__Archaea;p__Thermoproteota;c__Bathyarchaeia;o__TCS64;f__TCS64;g__;s__
HY4_Co_9	89.16	1.6	81.16	0	1555183	8847	4	d__Archaea;p__Thermoplasmatota;c__Thermoplasmata;o__RBG-16-68-12;f__SOIM01;g__;s__
S11_5_7	67.76	0	67.76	0	2072080	12249	4	d__Archaea;p__Asgardarchaeota;c__Lokiarchaeia;o__CR-4;f__SOKP01;g__SOKP01;s__SOKP01 sp005223125
SF_GA_2_5	73.62	5.96	43.82	54.55	1631075	3861	4	d__Archaea;p__Halobacteriota;c__Methanosarcinia;o__Methanosarcinales;f__ANME-2c;g__UBA203;s__
SB_S4_bin35	95.92	0	95.92	0	2698462	28874	4	d__Archaea;p__Halobacteriota;c__Methanosarcinia;o__Methanosarcinales;f__Methanosarcinaceae;g__;s__
SY_S20_36	77.36	1.85	68.11	80	1230515	3049	4	d__Archaea;p__Halobacteriota;c__Methanosarcinia;o__Methanosarcinales;f__HR1;g__UBA7939;s__
SY_S20_23	63.9	0.82	59.8	0	872991	3673	4	d__Archaea;p__Halobacteriota;c__Syntropharchaeia;o__ANME-1;f__ANME-1;g__QEXZ01;s__
S11_2_13	65.35	0.47	63	100	1177925	3095	4	d__Archaea;p__Asgardarchaeota;c__Thorarchaeia;o__Thorarchaeales;f__Thorarchaeaceae;g__WTCK01;s__
HMR17_22	86	4.44	63.8	33.33	2456883	9583	3	d__Archaea;p__Thermoplasmatota;c__EX4484-6;o__EX4484-6;f__EX4484-6;g__;s__
S11_3_32	90.65	0	90.65	0	1160108	15812	3	d__Archaea;p__Aenigmatarchaeota;c__Aenigmatarchaeia;o__QMZP01;f__QMZT01;g__CS3-C152;s__
SF_Co_bin_70	76.02	3.12	60.42	75	1670390	4668	3	d__Archaea;p__Thermoproteota;c__Bathyarchaeia;o__TCS64;f__TCS64;g__GCA-2726865;s__
SY_Active_Co451	96.99	0	96.99	0	1820775	18726	3	d__Archaea;p__Halobacteriota;c__Methanosarcinia;o__Methanotrichales;f__Methanotrichaceae;g__UBA204;s__
HMR26_34	60.79	2.13	50.14	75	643938	3844	3	d__Archaea;p__Hadarchaeota;c__Hadarchaeia;o__Hadarchaeales;f__Hadarchaeaceae;g__DG-33;s__
S11_3_12	86.92	2.8	72.92	0	3018977	18531	3	d__Archaea;p__Asgardarchaeota;c__Heimdallarchaeia;o__UBA460;f__UBA460;g__UBA460;s__
SB_S4_bin50	54.76	0.93	50.11	0	1353809	3610	3	d__Archaea;p__Asgardarchaeota;c__Lokiarchaeia;o__CR-4;f__SOKP01;g__SOKP01;s__
SY_S28_10	54.43	1.31	47.88	100	820206	4265	3	d__Archaea;p__Halobacteriota;c__Methanosarcinia;o__Methanosarcinales;f__ANME-2c;g__UBA203;s__
S11_6_25	86.2	4.08	65.8	71.43	1642106	8697	3	d__Archaea;p__Halobacteriota;c__Methanosarcinia;o__Methanosarcinales;f__ANME-2c;g__UBA203;s__
HMR21_6	71.68	2.66	58.38	80	1707472	5962	3	d__Archaea;p__Halobacteriota;c__Methanosarcinia;o__Methanosarcinales;f__Methanosarcinaceae;g__;s__
SB_S8_bin44	91.01	2.12	80.41	75	2243058	9507	3	d__Archaea;p__Halobacteriota;c__Methanosarcinia;o__Methanosarcinales;f__HR1;g__UBA7939;s__
SB_S4_bin22	86.25	4.98	61.35	70	2328201	12884	3	d__Archaea;p__Halobacteriota;c__Syntropharchaeia;o__ANME-1;f__ANME-1;g__QEXZ01;s__
SB_S4_bin10	87.78	0.93	83.13	0	1879453	9997	3	d__Archaea;p__Asgardarchaeota;c__Thorarchaeia;o__Thorarchaeales;f__Thorarchaeaceae;g__WTCK01;s__
Co_S11_235	93.61	3.58	75.71	40	2545570	6045	3	d__Archaea;p__Thermoproteota;c__Bathyarchaeia;o__40CM-2-53-6;f__RBG-13-38-9;g__RBG-13-38-9;s__
E26_bin4	69.58	2.82	55.48	50	1130084	2770	2	d__Archaea;p__Thermoproteota;c__Bathyarchaeia;o__TCS64;f__TCS64;g__;s__
Co_EGoM_bin69	57.05	0.32	55.45	100	622706	3654	2	d__Archaea;p__Thermoproteota;c__Bathyarchaeia;o__B26-1;f__BA1;g__BIN-L-1;s__BIN-L-1 sp004376385
HY4_Co_2	64.58	1.62	56.48	0	737346	3444	2	d__Archaea;p__Thermoproteota;c__Bathyarchaeia;o__B26-1;f__BA1;g__BIN-L-1;s__
Co_S11_536	52.43	1.87	43.08	100	768910	2959	2	d__Archaea;p__Thermoproteota;c__Bathyarchaeia;o__B26-1;f__BA1;g__;s__
E44_bin15	90.65	4.74	66.95	62.5	1849427	12103	2	d__Archaea;p__Thermoproteota;c__Bathyarchaeia;o__B26-1;f__BA1;g__SOJZ01;s__SOJZ01 sp004376295
S11_1_29	94.24	2.8	80.24	0	1489090	7628	2	d__Archaea;p__Thermoproteota;c__Bathyarchaeia;o__B26-1;f__SOJC01;g__;s__
E29_bin17	96.8	1.6	88.8	0	2859260	95476	2	d__Archaea;p__Thermoplasmatota;c__Thermoplasmata;o__RBG-16-68-12;f__SOIM01;g__SOIM01;s__SOIM01 sp004377185
HMR26_6	90.4	3.93	70.75	37.5	2137953	38540	2	d__Archaea;p__Thermoplasmatota;c__Thermoplasmata;o__RBG-16-68-12;f__SOIM01;g__SOIM01;s__
S11_13_14	77.38	5.4	50.38	0	1260057	4914	2	d__Archaea;p__Methanobacteriota;c__Thermococci;o__Methanofastidiosales;f__B48-G16;g__B48-G16;s__
HY4_Co_57	94.8	0	94.8	0	2870055	5717	2	d__Archaea;p__Thermoplasmatota;c__Thermoplasmata;o__DTKX01;f__;g__;s__
HMR21_11	93.21	1.6	85.21	50	3278183	7133	2	d__Archaea;p__Thermoplasmatota;c__Thermoplasmata;o__DTKX01;f__;g__;s__
GoM_cbin17	71.49	2.53	58.84	60	2382298	2646	2	d__Archaea;p__Thermoplasmatota;c__Thermoplasmata;o__DTKX01;f__;g__;s__
SF_Co_bin_144	74.87	2.63	61.72	57.14	2484370	3128	2	d__Archaea;p__Thermoplasmatota;c__Thermoplasmata;o__DTKX01;f__;g__;s__
SB_S8_bin24	96.49	2.61	83.44	100	1300496	8237	2	d__Archaea;p__Halobacteriota;c__Methanomicrobia;o__Methanomicrobiales;f__Methanoculleaceae;g__UBA207;s__UBA207 sp002503135
SY_Active_Co563	95.59	0.68	92.19	0	1970847	8743	2	d__Archaea;p__Halobacteriota;c__Methanosarcinia;o__Methanosarcinales;f__Methanosarcinaceae;g__Methanococcoides;s__
SB_Co_76	91.59	2.34	79.89	0	2933131	25933	2	d__Archaea;p__Asgardarchaeota;c__Heimdallarchaeia;o__UBA460;f__UBA460;g__UBA460;s__
SB_S2_bin39	68.45	2.8	54.45	0	3593987	12686	2	d__Archaea;p__Asgardarchaeota;c__Lokiarchaeia;o__CR-4;f__AMARA-1;g__Prometheoarchaeum;s__
HMR25_14	66.59	1.01	61.54	100	490519	3687	2	d__Archaea;p__Aenigmatarchaeota;c__Aenigmatarchaeia;o__QMZP01;f__QMZP01;g__;s__
HMR21_3	66.36	6.69	32.91	33.33	929673	4659	2	d__Archaea;p__EX4484-52;c__EX4484-52;o__EX4484-52;f__GLR71;g__GLR71;s__
HMR20_15	66.98	0.93	62.33	0	627322	4497	2	d__Archaea;p__EX4484-52;c__EX4484-52;o__EX4484-52;f__GLR71;g__GLR71;s__
HMR20_16	74.77	1.87	65.42	100	754577	5331	2	d__Archaea;p__EX4484-52;c__EX4484-52;o__EX4484-52;f__B79-G9;g__;s__
S11_13_28	81.93	1.87	72.58	0	3473368	14211	2	d__Archaea;p__Asgardarchaeota;c__Lokiarchaeia;o__CR-4;f__SOKP01;g__SOKP01;s__
S11_12_8	69.23	3.52	51.63	16.67	2542892	2627	2	d__Archaea;p__Halobacteriota;c__Methanosarcinia;o__Methanosarcinales;f__ANME-2c;g__UBA203;s__
HMR18_3	58.67	3.27	42.32	66.67	853379	4191	2	d__Archaea;p__Halobacteriota;c__Methanosarcinia;o__Methanosarcinales;f__ANME-2c;g__UBA203;s__UBA203 sp013572355
S11_5_37	91.15	6.57	58.3	40	2026511	9163	2	d__Archaea;p__Halobacteriota;c__Methanosarcinia;o__Methanosarcinales;f__ANME-2c;g__UBA203;s__
HMR3_21	87.91	2.61	74.86	50	1848568	14102	2	d__Archaea;p__Halobacteriota;c__Methanosarcinia;o__Methanosarcinales;f__HR1;g__UBA7939;s__
SB_Co_242	82.68	1.99	72.73	40	1669665	11434	2	d__Archaea;p__Halobacteriota;c__Syntropharchaeia;o__ANME-1;f__ANME-1;g__JACGMN01;s__
S11_6_33	82.8	1.73	74.15	33.33	1178022	6476	2	d__Archaea;p__Thermoplasmatota;c__Thermoplasmata;o__;f__;g__;s__
HMR26_9	53.5	0.8	49.5	100	556137	5312	2	d__Archaea;p__Thermoplasmatota;c__E2;o__DHVEG-1;f__DHVEG-1;g__;s__
SY_Active_Co322	91.07	0.8	87.07	0	1481001	16783	2	d__Archaea;p__Thermoplasmatota;c__E2;o__DHVEG-1;f__DHVEG-1;g__;s__
SB_Co_274	79.26	2.41	67.21	100	1532202	5644	2	d__Archaea;p__Asgardarchaeota;c__Thorarchaeia;o__;f__;g__;s__
HMR17_7	85.51	6.43	53.36	35.71	2860802	4509	2	d__Archaea;p__Asgardarchaeota;c__Thorarchaeia;o__Thorarchaeales;f__Thorarchaeaceae;g__MP8T-1;s__
Co_S11_540	78.7	1.87	69.35	0	1608974	3362	2	d__Archaea;p__Thermoproteota;c__Bathyarchaeia;o__B26-1;f__SOJC01;g__;s__
HMR19_30	63.36	8.4	21.36	50	1907679	2696	1	d__Archaea;p__Thermoplasmatota;c__EX4484-6;o__EX4484-6;f__EX4484-6;g__;s__
HMR3_14	77.47	1.6	69.47	0	1883081	7526	1	d__Archaea;p__Thermoplasmatota;c__EX4484-6;o__EX4484-6;f__EX4484-6;g__;s__
SY_S26_33	65.62	1.39	58.67	75	1822336	4295	1	d__Archaea;p__Thermoplasmatota;c__EX4484-6;o__EX4484-6;f__EX4484-6;g__;s__
HMR17_33	96.93	8	56.93	0	3093362	22580	1	d__Archaea;p__Thermoplasmatota;c__EX4484-6;o__EX4484-6;f__EX4484-6;g__EX4484-6;s__
SY_Active_Co441	73.83	6.4	41.83	27.27	2727015	3355	1	d__Archaea;p__Thermoplasmatota;c__EX4484-6;o__EX4484-6;f__EX4484-6;g__;s__
Co_EGoM_bin102	50.7	0	50.7	0	325967	2973	1	d__Archaea;p__Nanoarchaeota;c__Nanoarchaeia;o__CSSed11-243R1;f__;g__;s__
SB_S8_bin39	95.1	0.65	91.85	0	1075961	146743	1	d__Archaea;p__Halobacteriota;c__Methanocellia;o__Methanocellales;f__;g__;s__
HMR17_18	85.6	3.2	69.6	50	2257196	8764	1	d__Archaea;p__Thermoplasmatota;c__Thermoplasmata;o__SG8-5;f__;g__;s__
SB_Co_217	89.72	4.21	68.67	20	1616659	7964	1	d__Archaea;p__Thermoproteota;c__Bathyarchaeia;o__RBG-16-48-13;f__;g__;s__
SY_Active_Co216	89.49	1.87	80.14	0	913725	25480	1	d__Archaea;p__SpSt-1190;c__SpSt-1190;o__SpSt-1190;f__;g__;s__
HY4_GJ_10_8	76.72	8.17	35.87	33.33	2046389	3124	1	d__Archaea;p__Thermoproteota;c__Bathyarchaeia;o__TCS64;f__TCS64;g__;s__
S11_3_5	61.14	7.51	23.59	0	1483743	5988	1	d__Archaea;p__Thermoproteota;c__Bathyarchaeia;o__TCS64;f__TCS64;g__;s__
Co_EGoM_bin33	59.89	5.25	33.64	0	943087	3158	1	d__Archaea;p__Thermoproteota;c__Nitrososphaeria;o__Geothermarchaeales;f__;g__;s__
SY_Active_Co661	65.43	9.35	18.68	46.67	2240247	5542	1	d__Archaea;p__Thermoproteota;c__Bathyarchaeia;o__TCS64;f__TCS64;g__RBG-16-57-9;s__
HMR18_4	53.52	5.4	26.52	5	1832388	1471	1	d__Archaea;p__Thermoproteota;c__Bathyarchaeia;o__TCS64;f__TCS64;g__RBG-16-57-9;s__
SB_Co_179	60.02	0.93	55.37	0	961897	3999	1	d__Archaea;p__Thermoproteota;c__Bathyarchaeia;o__B26-1;f__BA1;g__;s__
Co_EGoM_bin72	58.99	0	58.99	0	879177	3152	1	d__Archaea;p__Thermoproteota;c__Bathyarchaeia;o__B26-1;f__SOJC01;g__SOJC01;s__SOJC01 sp004376645
S11_3_33	92.21	3.74	73.51	20	1718235	52803	1	d__Archaea;p__Thermoproteota;c__Bathyarchaeia;o__B26-1;f__BA1;g__SOJZ01;s__
E29_bin26	81.55	5.61	53.5	42.86	1308118	6647	1	d__Archaea;p__Thermoproteota;c__Bathyarchaeia;o__B26-1;f__UBA233;g__SOJA01;s__SOJA01 sp004376975
SF_Co_bin_149	58.91	2.02	48.81	33.33	1441951	3976	1	d__Archaea;p__Thermoproteota;c__Bathyarchaeia;o__TCS64;f__TCS64;g__;s__
HMR23_12	51.08	3.83	31.93	66.67	690546	2307	1	d__Archaea;p__Thermoplasmatota;c__Thermoplasmata;o__RBG-16-68-12;f__;g__;s__
HMR22_8	97.6	4.8	73.6	0	2555590	31050	1	d__Archaea;p__Thermoplasmatota;c__Thermoplasmata;o__RBG-16-68-12;f__SOIM01;g__SOIM01;s__
SB_Co_214	52.5	1.25	46.25	100	1180124	3266	1	d__Archaea;p__Asgardarchaeota;c__Heimdallarchaeia;o__;f__;g__;s__
SY_Active_Co593	50.87	0	50.87	0	809188	2830	1	d__Archaea;p__Nanoarchaeota;c__Nanoarchaeia;o__Woesearchaeales;f__UBA11576;g__JABMQF01;s__
Co_S11_416	69.78	2.4	57.78	100	779833	3098	1	d__Archaea;p__PWEA01;c__PWEA01;o__;f__;g__;s__
Co_S11_426	66.36	2.88	51.96	25	624334	2990	1	d__Archaea;p__Iainarchaeota;c__Iainarchaeia;o__Iainarchaeales;f__;g__;s__
S11_7_12	79.4	8.2	38.4	43.48	1339624	8039	1	d__Archaea;p__Methanobacteriota;c__Thermococci;o__Methanofastidiosales;f__B48-G16;g__B48-G16;s__
HMR19_25	68.85	4.1	48.35	30	3432257	11550	1	d__Archaea;p__Asgardarchaeota;c__Lokiarchaeia;o__CR-4;f__AMARA-1;g__Prometheoarchaeum;s__
HMR22_2	85.02	3.52	67.42	50	2975985	3881	1	d__Archaea;p__Thermoplasmatota;c__Thermoplasmata;o__DTKX01;f__;g__;s__
HMR25_4	75.53	0.4	73.53	0	1368905	4430	1	d__Archaea;p__Thermoplasmatota;c__Thermoplasmata;o__RBG-16-68-12;f__;g__;s__
HMR18_13	91.83	1.31	85.28	0	2160446	55969	1	d__Archaea;p__Halobacteriota;c__Methanomicrobia;o__Methanomicrobiales;f__Methanomicrobiaceae;g__Methanogenium;s__
SY_Active_Co641	95.6	1.6	87.6	0	4001172	15064	1	d__Archaea;p__Thermoplasmatota;c__EX4484-6;o__;f__;g__;s__
SB_Co_130	71.02	2.01	60.97	50	1214189	3651	1	d__Archaea;p__Halobacteriota;c__Methanomicrobia;o__Methanomicrobiales;f__Methanomicrobiaceae;g__;s__
HMR1_17	88.79	0.93	84.14	100	868637	15189	1	d__Archaea;p__Iainarchaeota;c__Iainarchaeia;o__;f__;g__;s__
SY_Active_Co494	60.18	1.71	51.63	66.67	674350	2753	1	d__Archaea;p__Nanoarchaeota;c__Nanoarchaeia;o__Woesearchaeales;f__UBA11576;g__JABMQF01;s__
HMR25_11	74.85	4	54.85	0	836282	7134	1	d__Archaea;p__Hadarchaeota;c__Hadarchaeia;o__Hadarchaeales;f__Hadarchaeaceae;g__DG-33;s__
Co_EGoM_bin3	83.42	2	73.42	0	1173115	27255	1	d__Archaea;p__Hadarchaeota;c__Hadarchaeia;o__Hadarchaeales;f__Hadarchaeaceae;g__DG-33;s__DG-33 sp004375695
SB_Co_161	54.9	6.39	22.95	75	887278	2497	1	d__Archaea;p__Thermoproteota;c__Nitrososphaeria;o__Nitrososphaerales;f__Nitrosopumilaceae;g__JACEMX01;s__
SB_S7_bin15	79.77	6.39	47.82	70	1182734	4266	1	d__Archaea;p__Thermoproteota;c__Nitrososphaeria;o__Nitrososphaerales;f__Nitrosopumilaceae;g__JACEMX01;s__
HMR23_14	56.5	4.67	33.15	30	737256	2228	1	d__Archaea;p__Thermoproteota;c__Nitrososphaeria;o__Nitrososphaerales;f__Nitrosopumilaceae;g__CSP1-1;s__
SB_Co_51	50.95	6.88	16.55	22.22	1124735	2846	1	d__Archaea;p__Thermoproteota;c__Nitrososphaeria;o__Nitrososphaerales;f__Nitrosopumilaceae;g__CSP1-1;s__
SB_Co_160	53.39	2.91	38.84	66.67	794263	2382	1	d__Archaea;p__Thermoproteota;c__Nitrososphaeria;o__Nitrososphaerales;f__Nitrosopumilaceae;g__Nitrosopumilus;s__
SB_Co_155	81.7	7.94	42	50	2950502	11856	1	d__Archaea;p__Asgardarchaeota;c__Heimdallarchaeia;o__UBA460;f__UBA460;g__;s__
SB_Co_167	58.91	9.35	12.16	53.85	2849171	7090	1	d__Archaea;p__Asgardarchaeota;c__Heimdallarchaeia;o__UBA460;f__UBA460;g__;s__
SY_Active_Co311	84.27	8.26	42.97	45.45	3369893	6568	1	d__Archaea;p__Asgardarchaeota;c__Heimdallarchaeia;o__UBA460;f__UBA460;g__UBA460;s__
SB_Co_216	58.06	0.93	53.41	0	1886116	2628	1	d__Archaea;p__Asgardarchaeota;c__Heimdallarchaeia;o__UBA460;f__UBA460;g__;s__
SB_S8_bin31	95.79	5.52	68.19	20	1870127	23116	1	d__Archaea;p__Thermoproteota;c__Bathyarchaeia;o__B26-1;f__UBA233;g__AD8-1;s__
SF_Co_bin_167	50.43	3.62	32.33	6.67	1145450	3322	1	d__Archaea;p__Thermoproteota;c__Bathyarchaeia;o__B26-1;f__UBA233;g__AD8-1;s__
SB_Co_173	71.4	3.24	55.2	33.33	626087	2729	1	d__Archaea;p__Thermoproteota;c__Nitrososphaeria;o__Nitrososphaerales;f__Nitrosopumilaceae;g__Nitrosopelagicus;s__Nitrosopelagicus sp013390745
Co_EGoM_bin30	78.97	3.81	59.92	20	1176330	5012	1	d__Archaea;p__Thermoproteota;c__Bathyarchaeia;o__B26-1;f__UBA233;g__SOJA01;s__
Co_EGoM_bin42	78.65	4.98	53.75	14.29	1120343	8051	1	d__Archaea;p__Thermoproteota;c__Bathyarchaeia;o__B26-1;f__UBA233;g__SOJA01;s__
SB_S6_bin10	62.76	2.8	48.76	66.67	2992762	8559	1	d__Archaea;p__Asgardarchaeota;c__Lokiarchaeia;o__CR-4;f__AMARA-1;g__Prometheoarchaeum;s__
SB_S8_bin45	84.27	5.14	58.57	0	4266433	19549	1	d__Archaea;p__Asgardarchaeota;c__Lokiarchaeia;o__CR-4;f__AMARA-1;g__Prometheoarchaeum;s__
SY_Active_Co97	66.2	3.95	46.45	28.57	680527	9294	1	d__Archaea;p__Nanoarchaeota;c__Nanoarchaeia;o__Woesearchaeales;f__UBA10107;g__;s__
SB_Co_203	60.38	3.58	42.48	16.67	4453133	3463	1	d__Archaea;p__Asgardarchaeota;c__Lokiarchaeia;o__CR-4;f__SOKP01;g__;s__
SB_Co_34	88.79	2.88	74.39	33.33	4211480	9515	1	d__Archaea;p__Asgardarchaeota;c__Lokiarchaeia;o__CR-4;f__SOKP01;g__;s__
SY_Active_Co36	57.05	4.49	34.6	30	2118664	2572	1	d__Archaea;p__Asgardarchaeota;c__Lokiarchaeia;o__CR-4;f__AMARA-1;g__Prometheoarchaeum;s__
S11_5_55	65.42	5.52	37.82	62.5	925873	5220	1	d__Archaea;p__Nanoarchaeota;c__Nanoarchaeia;o__SCGC-AAA011-G17;f__UBA489;g__;s__
Co_S11_242	67.22	6.85	32.97	0	769442	3401	1	d__Archaea;p__Nanoarchaeota;c__Nanoarchaeia;o__Woesearchaeales;f__B54-G15;g__;s__
SF_HDNA4_6	54.46	7.24	18.26	41.67	589772	3149	1	d__Archaea;p__EX4484-52;c__EX4484-52;o__EX4484-52;f__GLR71;g__GLR71;s__
SF_Co_bin_168	72.83	3.12	57.23	50	1099125	2623	1	d__Archaea;p__EX4484-52;c__EX4484-52;o__EX4484-52;f__GLR71;g__GLR71;s__
HMR20_23	81	1.25	74.75	100	697746	6743	1	d__Archaea;p__EX4484-52;c__EX4484-52;o__EX4484-52;f__B79-G9;g__GLR112;s__
SY_S28_34	65.58	0.93	60.93	0	1174767	3501	1	d__Archaea;p__EX4484-52;c__EX4484-52;o__EX4484-52;f__B79-G9;g__B79-G9;s__
SF_GA_1_15	52.89	7.21	16.84	6.25	1245581	1364	1	d__Archaea;p__EX4484-52;c__EX4484-52;o__EX4484-52;f__B79-G9;g__B79-G9;s__
SF_HDNA4_33	53.19	3.34	36.49	50	639845	1872	1	d__Archaea;p__EX4484-52;c__EX4484-52;o__EX4484-52;f__B79-G9;g__B79-G9;s__
SF_Co_bin_55	86.1	2.74	72.4	50	1785719	24575	1	d__Archaea;p__Altarchaeota;c__Altarchaeia;o__IMC4;f__QMZM01;g__;s__
Co_EGoM_bin87	68.85	2.8	54.85	0	4118066	11145	1	d__Archaea;p__Asgardarchaeota;c__Heimdallarchaeia;o__LC-3;f__B3-JM-08;g__B3-JM-08;s__
E44_bin32	87.85	7.79	48.9	20	2870191	18103	1	d__Archaea;p__Asgardarchaeota;c__Heimdallarchaeia;o__JABLTI01;f__JABLTI01;g__JABLTI01;s__
SY_Active_Co382	50.78	3.27	34.43	57.14	781091	2547	1	d__Archaea;p__Nanoarchaeota;c__Nanoarchaeia;o__SCGC-AAA011-G17;f__PNOQ01;g__;s__
SB_Co_164	69.78	0	69.78	0	856568	41713	1	d__Archaea;p__Nanoarchaeota;c__Nanoarchaeia;o__Pacearchaeales;f__ARS1160;g__J156;s__
SY_Active_Co368	73.52	1.87	64.17	0	636729	7388	1	d__Archaea;p__Aenigmatarchaeota;c__Aenigmatarchaeia;o__Aenigmatarchaeales;f__;g__;s__
HMR19_35	56.18	0.22	55.08	0	710771	3112	1	d__Archaea;p__Nanoarchaeota;c__Nanoarchaeia;o__Woesearchaeales;f__UBA9989;g__;s__
SB_Co_206	67.6	3.74	48.9	20	3183456	5298	1	d__Archaea;p__Asgardarchaeota;c__Lokiarchaeia;o__CR-4;f__SOKP01;g__SDNM01;s__
Co_S11_52	65.89	5.61	37.84	40	3341050	4327	1	d__Archaea;p__Asgardarchaeota;c__Lokiarchaeia;o__CR-4;f__SOKP01;g__SOKP01;s__
Co_S11_501	87.07	5.14	61.37	0	3333797	10942	1	d__Archaea;p__Asgardarchaeota;c__Lokiarchaeia;o__CR-4;f__SOKP01;g__SOKP01;s__
Co_EGoM_bin27	59.03	2.41	46.98	50	1340489	6972	1	d__Archaea;p__Asgardarchaeota;c__Lokiarchaeia;o__CR-4;f__SOKP01;g__SOKP01;s__
Co_EGoM_bin22	50.93	2.34	39.23	0	3007543	8752	1	d__Archaea;p__Asgardarchaeota;c__Lokiarchaeia;o__CR-4;f__SOKP01;g__SOKP01;s__
SB_Co_281	55.86	6.97	21.01	14.29	4956830	2504	1	d__Archaea;p__Asgardarchaeota;c__Lokiarchaeia;o__CR-4;f__SOKP01;g__SOKP01;s__
HMR23_8	52.1	9.87	2.75	9.52	2133568	1978	1	d__Archaea;p__Asgardarchaeota;c__Lokiarchaeia;o__CR-4;f__SOKP01;g__SOKP01;s__
SB_Co_243	59.03	1.87	49.68	33.33	1124698	3989	1	d__Archaea;p__Asgardarchaeota;c__Lokiarchaeia;o__CR-4;f__SOKP01;g__SOKP01;s__
SB_S5_bin23	50.62	8.75	6.87	87.5	2355689	4589	1	d__Archaea;p__Asgardarchaeota;c__Lokiarchaeia;o__CR-4;f__SOKP01;g__SOKP01;s__
Co_EGoM_bin99	68.27	1.71	59.72	66.67	2659584	6627	1	d__Archaea;p__Asgardarchaeota;c__Lokiarchaeia;o__CR-4;f__SOKP01;g__SOKP01;s__SOKP01 sp004375715
SB_Co_210	52.57	1.4	45.57	0	2289111	4549	1	d__Archaea;p__Asgardarchaeota;c__Lokiarchaeia;o__CR-4;f__SOKP01;g__SOKP01;s__
Co_S11_166	61.19	4.21	40.14	60	3055533	4319	1	d__Archaea;p__Asgardarchaeota;c__Lokiarchaeia;o__CR-4;f__SOKP01;g__SOKP01;s__
S11_3_47	55.3	0.93	50.65	0	1627191	3408	1	d__Archaea;p__Asgardarchaeota;c__Lokiarchaeia;o__CR-4;f__SOKP01;g__SOKP01;s__SOKP01 sp005222975
SY_Active_Co409	51.77	4.05	31.52	66.67	3286722	3330	1	d__Archaea;p__Asgardarchaeota;c__Lokiarchaeia;o__CR-4;f__SOKP01;g__SOKP01;s__
HMR6_7	74.23	0.07	73.88	0	815187	34350	1	d__Archaea;p__QMZS01;c__QMZS01;o__QMZS01;f__QMZS01;g__QMZS01;s__
SF_Co_bin_35	79.37	2.8	65.37	50	883032	18276	1	d__Archaea;p__QMZS01;c__QMZS01;o__QMZS01;f__QMZS01;g__QMZS01;s__
SY_Active_Co246	77.1	2.34	65.4	50	893724	6475	1	d__Archaea;p__QMZS01;c__QMZS01;o__QMZS01;f__QMZS01;g__;s__
SY_Active_Co424	62.93	1.4	55.93	0	679257	3251	1	d__Archaea;p__QMZS01;c__QMZS01;o__QMZS01;f__QMZS01;g__;s__
SY_Active_Co592	83.88	3.74	65.18	0	1083116	25171	1	d__Archaea;p__QMZS01;c__QMZS01;o__QMZS01;f__QMZS01;g__;s__
Co_EGoM_bin78	57.96	1.87	48.61	0	683452	6948	1	d__Archaea;p__Nanoarchaeota;c__Nanoarchaeia;o__Pacearchaeales;f__ARS1285;g__;s__
SB_Co_208	51.41	3.12	35.81	50	578750	4496	1	d__Archaea;p__Nanoarchaeota;c__Nanoarchaeia;o__Pacearchaeales;f__ARS1285;g__;s__
Co_EGoM_bin49	61.14	8.02	21.04	58.33	475978	4225	1	d__Archaea;p__Nanoarchaeota;c__Nanoarchaeia;o__Pacearchaeales;f__GW2011-AR1;g__ASMP01;s__
Co_S11_550	65.12	3.12	49.52	80	585111	5342	1	d__Archaea;p__Nanoarchaeota;c__Nanoarchaeia;o__Pacearchaeales;f__GW2011-AR1;g__ASMP01;s__
SB_Co_67	60.6	0	60.6	0	564287	4136	1	d__Archaea;p__Nanoarchaeota;c__Nanoarchaeia;o__Pacearchaeales;f__GW2011-AR1;g__;s__
SB_Co_77	52.76	4.98	27.86	0	688723	3346	1	d__Archaea;p__Nanoarchaeota;c__Nanoarchaeia;o__Pacearchaeales;f__GW2011-AR1;g__;s__
SB_S6_bin6	68.93	0	68.93	0	842206	33216	1	d__Archaea;p__Nanoarchaeota;c__Nanoarchaeia;o__Pacearchaeales;f__GW2011-AR1;g__;s__
HMR26_32	60.98	1.4	53.98	100	935004	13706	1	d__Archaea;p__Nanoarchaeota;c__Nanoarchaeia;o__Pacearchaeales;f__GW2011-AR1;g__GW2011-AR13;s__
SB_Co_221	54.99	8.48	12.59	11.11	632967	3839	1	d__Archaea;p__Nanoarchaeota;c__Nanoarchaeia;o__Pacearchaeales;f__GW2011-AR1;g__;s__
SB_Co_79	94.12	1.96	84.32	100	1659336	12942	1	d__Archaea;p__Halobacteriota;c__Methanosarcinia;o__Methanosarcinales;f__EX4572-44;g__Ethanoperedens;s__Ethanoperedens thermophilum
SY_Active_Co627	72.71	2.01	62.66	50	1188324	3057	1	d__Archaea;p__Halobacteriota;c__Methanosarcinia;o__Methanosarcinales;f__EX4572-44;g__Ethanoperedens;s__
SB_Co_22	89.41	2.41	77.36	100	1059444	15404	1	d__Archaea;p__Micrarchaeota;c__Micrarchaeia;o__UBA10214;f__UBA10214;g__CAIKOA01;s__
SY_S20_13	51.03	8.6	8.03	65.52	1115130	1410	1	d__Archaea;p__Halobacteriota;c__Methanosarcinia;o__Methanosarcinales;f__ANME-2c;g__UBA203;s__
SF_HDNA4_4	50.65	6.01	20.6	61.54	846555	1688	1	d__Archaea;p__Halobacteriota;c__Methanosarcinia;o__Methanosarcinales;f__ANME-2c;g__UBA203;s__
HMR20_27	65.34	6.21	34.29	20	1245839	4436	1	d__Archaea;p__Halobacteriota;c__Methanosarcinia;o__Methanosarcinales;f__ANME-2c;g__UBA203;s__
S11_2_24	60.96	2.61	47.91	0	1028303	3692	1	d__Archaea;p__Halobacteriota;c__Methanosarcinia;o__Methanosarcinales;f__ANME-2c;g__UBA203;s__
GoM_cbin7	74.45	1.63	66.3	33.33	1356617	3813	1	d__Archaea;p__Halobacteriota;c__Methanosarcinia;o__Methanosarcinales;f__ANME-2c;g__UBA203;s__
Co_S11_805	72.03	4	52.03	40	1432817	3721	1	d__Archaea;p__Thermoplasmatota;c__;o__;f__;g__;s__
HMR22_4	98.86	1.96	89.06	0	2800087	20993	1	d__Archaea;p__Halobacteriota;c__Methanosarcinia;o__Methanosarcinales;f__HR1;g__HR1;s__HR1 sp002926195
SB_Co_73	82.41	3.46	65.11	28.57	1145906	3896	1	d__Archaea;p__Thermoplasmatota;c__Thermoplasmata;o__DTKX01;f__;g__;s__
HMR1_25	67.93	6.35	36.18	76.19	1150055	4012	1	d__Archaea;p__Halobacteriota;c__Methanosarcinia;o__Methanosarcinales;f__HR1;g__UBA7939;s__
SB_S8_bin29	91.18	1.31	84.63	0	1435739	19822	1	d__Archaea;p__Halobacteriota;c__Syntropharchaeia;o__ANME-1;f__ANME-1;g__JACGMN01;s__
SY_Active_Co436	63.94	1.31	57.39	66.67	1128432	5270	1	d__Archaea;p__Halobacteriota;c__Syntropharchaeia;o__ANME-1;f__ANME-1;g__JACGMN01;s__
SF_Co_bin_108	52.78	4.95	28.03	100	928544	2795	1	d__Archaea;p__Halobacteriota;c__Syntropharchaeia;o__ANME-1;f__ANME-1;g__QEXZ01;s__
SB_S3_bin3	62.61	4.05	42.36	33.33	1571497	6514	1	d__Archaea;p__Halobacteriota;c__Syntropharchaeia;o__ANME-1;f__ANME-1;g__QEXZ01;s__
S11_6_2	53.92	3.27	37.57	40	2320952	8533	1	d__Archaea;p__Halobacteriota;c__Syntropharchaeia;o__ANME-1;f__ANME-1;g__QEXZ01;s__
GoM_D72_sbin3	68.86	8.77	25.01	30.43	5589000	1682	1	d__Archaea;p__Thermoplasmatota;c__Thermoplasmata;o__;f__;g__;s__
SB_S3_bin28	71.03	1.47	63.68	66.67	603219	20439	1	d__Archaea;p__Nanoarchaeota;c__Nanoarchaeia;o__Pacearchaeales;f__DRVD01;g__DRVD01;s__
SB_Co_157	68.8	1.2	62.8	50	1431389	4688	1	d__Archaea;p__Thermoplasmatota;c__Thermoplasmata;o__SG8-5;f__SG8-5;g__;s__
SB_S4_bin9	92.27	2.8	78.27	20	2383495	18226	1	d__Archaea;p__Thermoplasmatota;c__Thermoplasmata;o__SG8-5;f__SG8-5;g__;s__
Co_EGoM_bin104	67.94	0.93	63.29	0	1598089	3391	1	d__Archaea;p__Thermoproteota;c__Bathyarchaeia;o__RBG-16-48-13;f__;g__;s__
Co_S11_467	58.27	5.2	32.27	12.5	1309391	3258	1	d__Archaea;p__Thermoplasmatota;c__E2;o__DHVEG-1;f__DHVEG-1;g__;s__
Co_S11_246	53.43	2.18	42.53	66.67	1155084	2712	1	d__Archaea;p__Asgardarchaeota;c__Thorarchaeia;o__;f__;g__;s__
SB_Co_102	84.88	6.98	49.98	78.57	1279932	5603	1	d__Archaea;p__Thermoplasmatota;c__E2;o__DHVEG-1;f__DHVEG-1;g__;s__
Co_S11_715	68.26	8.88	23.86	18.18	1799371	3185	1	d__Archaea;p__Thermoplasmatota;c__E2;o__DHVEG-1;f__DHVEG-1;g__SG8-52-3;s__
S11_7_14	52.42	2	42.42	33.33	976434	6381	1	d__Archaea;p__Thermoplasmatota;c__E2;o__DHVEG-1;f__DHVEG-1;g__;s__
Co_S11_877	66.08	6.13	35.43	30	1370106	3632	1	d__Archaea;p__Thermoplasmatota;c__E2;o__DHVEG-1;f__DHVEG-1;g__;s__
Co_S11_353	58.34	7.02	23.24	33.33	1526147	2900	1	d__Archaea;p__Thermoplasmatota;c__E2;o__DHVEG-1;f__DHVEG-1;g__;s__
HMR21_5	67.73	1.04	62.53	100	940001	12189	1	d__Archaea;p__Thermoplasmatota;c__E2;o__DHVEG-1;f__DHVEG-1;g__;s__
S11_5_51	52.99	8.4	10.99	25	1732544	3238	1	d__Archaea;p__Thermoplasmatota;c__E2;o__DHVEG-1;f__DHVEG-1;g__;s__
S11_4_21	55.98	8.22	14.88	38.89	3010799	2597	1	d__Archaea;p__Thermoplasmatota;c__E2;o__DHVEG-1;f__DHVEG-1;g__;s__
SB_Co_259	60.6	2	50.6	0	1646948	6506	1	d__Archaea;p__Thermoplasmatota;c__E2;o__DHVEG-1;f__DHVEG-1;g__;s__
Co_S11_847	94	2.4	82	0	2579646	22482	1	d__Archaea;p__Thermoplasmatota;c__E2;o__DHVEG-1;f__DHVEG-1;g__;s__
Co_S11_906	71.75	7.15	36	27.27	1213852	3426	1	d__Archaea;p__Thermoplasmatota;c__E2;o__DHVEG-1;f__DHVEG-1;g__;s__
SY_Active_Co496	72.93	6.46	40.63	20	1146370	3415	1	d__Archaea;p__Thermoplasmatota;c__E2;o__DHVEG-1;f__;g__;s__
S11_6_10	92.37	3.27	76.02	0	3746640	956295	1	d__Archaea;p__Asgardarchaeota;c__Lokiarchaeia;o__CR-4;f__SOKP01;g__;s__
SB_Co_19	70.56	1.87	61.21	0	2281902	70005	1	d__Archaea;p__Asgardarchaeota;c__Heimdallarchaeia;o__JABLTI01;f__JABLTI01;g__JABLTI01;s__
SB_Co_93	91.83	1.31	85.28	100	2011359	13894	1	d__Archaea;p__Halobacteriota;c__;o__;f__;g__;s__
SY_Active_Co438	75	2.18	64.1	16.67	777797	3944	1	d__Archaea;p__Micrarchaeota;c__Micrarchaeia;o__UBA10214;f__UBA10214;g__;s__
E44_bin41	54.78	1.87	45.43	50	1323520	2991	1	d__Archaea;p__Asgardarchaeota;c__Thorarchaeia;o__Thorarchaeales;f__Thorarchaeaceae;g__WTCK01;s__
SF_HDNA4_18	62.77	5.27	36.42	16.67	1268189	1767	1	d__Archaea;p__Asgardarchaeota;c__Thorarchaeia;o__Thorarchaeales;f__Thorarchaeaceae;g__WTCK01;s__
S11_13_24	87.85	4.52	65.25	50	2383237	7565	1	d__Archaea;p__Asgardarchaeota;c__Thorarchaeia;o__Thorarchaeales;f__Thorarchaeaceae;g__WTCK01;s__
SY_Active_Co142	58.42	5.3	31.92	55.56	1499401	3158	1	d__Archaea;p__Asgardarchaeota;c__Thorarchaeia;o__Thorarchaeales;f__Thorarchaeaceae;g__WTCK01;s__
S11_6_31	84.11	4.67	60.76	40	2768657	5091	1	d__Archaea;p__Asgardarchaeota;c__Thorarchaeia;o__Thorarchaeales;f__Thorarchaeaceae;g__MP8T-1;s__
S11_3_19	52.81	2.95	38.06	20	920649	1592	1	d__Archaea;p__Asgardarchaeota;c__Thorarchaeia;o__Thorarchaeales;f__Thorarchaeaceae;g__MP8T-1;s__
HMR23_6	55.88	8.41	13.83	10	1153625	2155	1	d__Archaea;p__Asgardarchaeota;c__Thorarchaeia;o__Thorarchaeales;f__Thorarchaeaceae;g__;s__
SB_S5_bin22	74.46	3.27	58.11	0	3741774	13312	1	d__Archaea;p__Asgardarchaeota;c__Thorarchaeia;o__Thorarchaeales;f__Thorarchaeaceae;g__MP8T-1;s__
E44_bin8	87.38	4.21	66.33	0	3061931	11314	1	d__Archaea;p__Asgardarchaeota;c__Thorarchaeia;o__Thorarchaeales;f__Thorarchaeaceae;g__SMTZ1-45;s__SMTZ1-45 sp004376265
HMR26_33	52.73	7.53	15.08	0	2341916	2682	1	d__Archaea;p__Asgardarchaeota;c__DTBI01;o__DTBI01;f__;g__;s__
Co_EGoM_bin79	66.09	0.04	65.89	0	749756	3350	1	d__Archaea;p__Thermoplasmatota;c__Thermoplasmata;o__UBA10834;f__DTMW01;g__DSAX01;s__
