# Supplementary material for: Evolutionary ecology of microbial populations inhabiting deep sea sediments associated with cold seeps
Source: Nat Commun. 2023 Feb 28;14:1127. doi: 10.1038/s41467-023-36877-3 (PMC9974965; doi:10.1038/s41467-023-36877-3)
Supplement: Supplementary file 6 — Supplementary Data 3 [file 41467_2023_36877_MOESM6_ESM.xlsx]

## Sheet: Supp Data 3
Supplementary Data 3. Relative abundance of archaeal and bacterial populations analyzed for microbial evolution in each sample.
Genome	classification	D24_0.1	D27_0.1	D33_0.1	D72_0.1	D75_0.1	E26_0.1	E29_0.1	E44_0.1	SB_0	SB_0.2	SB_0.6	SB_1	SB_1.5	SB_2	SB_2.5	SB_3.15	HY4_0.01	HY4_0.07	HY4_0.09	HY4_0.17	HY4_0.23	HY4_0.25	SF_0.01	SF_0.07	SF_0.09	SF_0.11	SF_0.17	SF_0.19	SF_0.25	HM1_0.03	HM1_0.11	HM1_0.19	HM1_0.26	HM1_0.28	HM3_0.11	HM3_0.19	HM3_0.27	HM3_0.35	HM3_0.75	HM5_0.01	HM5_0.05	HM5_0.13	HM5_0.21	HM5_0.29	SY5_0.01	SY5_0.05	SY5_0.09	SY5_0.13
HMR20_21	d__Archaea;p__Halobacteriota;c__Syntropharchaeia;o__ANME-1;f__ANME-1;g__QENH01;s__QENH01 sp013139985	0.0153128	7.60601	7.00395	11.4268	7.14842	2.34674e-05	0.000170958	1.43256e-05	9.03747e-05	0.0115327	0.128441	0.470463	1.31205	0.025864	0.00272659	0.000983841	0.0132228	0.00333873	0.00231908	0.00489427	0.0112188	0.0337991	0.0175648	0.548152	0.735747	0.702303	0.270982	0.441348	0.40029	0.0340879	0.0361159	0.953873	0.655323	0.748093	0.161513	0.050055	0.184327	0.0228754	0.0189764	0.298289	0.656347	2.06975	0.0958213	1.16348	0.300651	2.07814	10.5142	15.0719
SB_S4_bin22	d__Archaea;p__Halobacteriota;c__Syntropharchaeia;o__ANME-1;f__ANME-1;g__QEXZ01;s__	0.00178004	0.240226	1.04633	0.560306	0.940979	0.000213976	0.000808614	0.000428213	0.00336789	0.0659507	22.9218	0.93077	0.303967	0.109677	0.0201555	0.0131198	0.0003568	0.000264747	9.58129e-05	0.000408395	0.000833365	0.00160343	0.00133534	0.0537714	0.0553119	0.0406319	0.00392331	0.00404388	0.00593852	0.000321382	0.000361544	0.00426699	0.00303722	0.00357339	0.00200224	0.000707785	0.00165077	0.000259575	0.000575648	0.00333137	0.00558287	0.014875	0.00228242	0.00888826	0.00166643	0.0123511	0.0590253	0.163217
SB_S3_bin18	d__Bacteria;p__Desulfobacterota;c__Desulfobacteria;o__Desulfobacterales;f__ETH-SRB1;g__JACNLL01;s__	0.00215545	0.116514	0.534106	0.291166	0.475004	0.000476811	0.00220185	0.00108334	0.000374523	0.0161554	2.61525	0.0984639	0.278969	0.0417889	0.018343	0.00715142	0.000507873	0.00323436	0.00718334	0.0212519	0.0443098	0.0447512	0.025525	0.128722	0.107225	0.108358	0.0536985	0.0817623	0.244739	0.0126603	0.0145983	0.100134	0.0472301	0.0559466	0.0995205	0.0228804	0.109783	0.00331768	0.00920649	0.0822253	0.21004	0.230152	0.598338	0.401984	0.00896879	0.0146033	0.0729982	0.612097
HMR18_2	d__Bacteria;p__Desulfobacterota;c__Desulfobacteria;o__Desulfobacterales;f__ETH-SRB1;g__B13-G4;s__	0.00118333	0.0250236	0.026003	0.0164825	0.022897	0.000138488	0.000791139	0.000643008	1.55219e-05	0.003559	0.00984311	0.00416935	0.0135103	0.0112462	0.0151835	0.00600648	0.00076619	0.019373	0.0564113	0.194643	0.390001	0.395623	0.351404	0.709596	0.750699	0.711113	0.614752	0.829782	0.645907	0.196405	0.504989	0.905613	0.429534	0.500293	0.418222	0.200129	0.749689	0.0195636	0.0428697	1.49963	1.29568	1.6003	1.38357	1.65831	0.00443079	0.0424128	0.0422043	0.133413
SB_S4_bin39	d__Archaea;p__Halobacteriota;c__Methanosarcinia;o__Methanosarcinales;f__HR1;g__UBA7939;s__UBA7939 sp009649835	0.00583429	0.159557	0.0715576	0.0571241	0.0653576	5.97378e-05	7.73644e-05	0.000127424	1.67966e-05	0.0130481	0.0228396	0.179233	0.139866	0.00746807	0.0367522	0.0484379	0.000370318	0.017746	0.0582448	0.287044	0.666333	0.655491	0.369974	1.24599	1.95316	1.49969	0.516678	0.783214	1.95342	0.0248516	0.0294567	0.295425	0.50572	0.588333	0.0509956	0.540075	0.248083	0.0515618	0.0988262	0.0567592	0.0711325	0.145353	0.0441402	0.14577	0.00078358	0.00775886	0.0123649	0.0302433
HMR2_5	d__Archaea;p__Halobacteriota;c__Syntropharchaeia;o__ANME-1;f__ANME-1;g__QENJ01;s__	0.000575071	0.179745	0.231523	0.366136	0.281066	3.22614e-05	0.000231932	0.000103424	9.91111e-06	0.000807629	0.0682966	0.0184806	0.0537164	0.00217104	0.000586189	0.00057006	0.000710241	0.000263189	0.000283706	0.000858022	0.00289132	0.00908385	0.00412884	0.0368591	0.0629009	0.0517548	0.0112207	0.0128422	0.0321053	0.00541952	0.00527904	0.0416745	0.0239634	0.0395731	0.317107	0.040258	0.0817207	0.00226031	0.00362276	0.869104	1.44251	4.91336	0.0665176	0.723457	0.0256308	0.146873	0.281492	0.722577
S11_4_8	d__Bacteria;p__Desulfobacterota;c__Desulfobacteria;o__Desulfobacterales;f__ETH-SRB1;g__JACNLL01;s__	0.00202168	0.104694	0.196628	0.204824	0.182591	0.00324442	0.00549249	0.00295613	7.48396e-05	0.00537957	0.0657325	0.0237958	0.0609655	0.0196813	0.0253868	0.00643827	0.00182118	0.0112228	0.0159002	0.0317463	0.0690387	0.059016	0.051551	0.194704	0.194025	0.187384	0.081587	0.131831	0.156011	0.0243245	0.0267718	0.144585	0.070717	0.0835977	0.0943289	0.0302674	0.0894725	0.00655575	0.0123075	0.0891949	0.214604	0.24058	0.944514	0.416027	0.0047248	0.0190304	0.0818032	0.301006
S11_6_25	d__Archaea;p__Halobacteriota;c__Methanosarcinia;o__Methanosarcinales;f__ANME-2c;g__UBA203;s__	0.00019251	0.166024	0.0911578	0.0633508	0.102079	3.1572e-05	6.70559e-05	1.81198e-05	1.58838e-06	4.0526e-05	9.57093e-05	0.000409516	0.002986	0.000217747	0.000185622	0.000144672	4.84496e-05	0.000958656	0.000834974	0.00125311	0.00461883	0.0050324	0.200358	0.611665	0.642157	0.728353	0.106801	0.235541	0.486366	0.133882	0.162193	0.634085	0.38137	0.487646	0.389044	0.0748984	0.686011	0.00293512	0.0133829	0.692105	0.886383	1.57504	0.646655	1.4103	0.00350277	0.0336305	0.0456817	0.21084
S11_10_20	d__Archaea;p__Halobacteriota;c__Methanosarcinia;o__Methanosarcinales;f__ANME-2c;g__UBA203;s__	0.0013572	0.123177	0.221751	0.192088	0.257243	0.000392906	0.00127465	0.000736682	2.17033e-05	0.00344519	0.017339	0.00579044	0.0113339	0.00406276	0.0028881	0.0021034	0.000206107	0.00156132	0.00183722	0.00286348	0.00840616	0.00873353	0.0741759	0.218986	0.20569	0.217633	0.0601616	0.113285	0.104009	0.0480137	0.0607695	0.329294	0.165372	0.176855	0.188536	0.0287748	0.215427	0.00324095	0.00653711	0.305743	0.358953	0.611906	0.82336	0.723442	0.00332031	0.0297456	0.073147	0.320796
SY_S20_36	d__Archaea;p__Halobacteriota;c__Methanosarcinia;o__Methanosarcinales;f__HR1;g__UBA7939;s__	0.0016225	0.439328	0.44537	0.367684	0.415693	1.26736e-05	5.33181e-05	1.43233e-05	2.2187e-06	0.0012401	0.00239518	0.0057135	0.0182477	0.00247069	0.0169028	0.0161792	0.000237627	0.00656169	0.0236175	0.11875	0.237998	0.231546	0.0756628	0.591564	0.498936	0.405969	0.24402	0.495208	0.528983	0.0197984	0.0232311	0.600502	1.51579	1.72948	0.0648109	0.0703263	0.0677787	0.00783256	0.0143939	0.126476	0.190498	0.454889	0.118818	0.325011	0.00396485	0.0294574	0.0838022	0.226026
SB_Co_68	d__Archaea;p__Halobacteriota;c__Syntropharchaeia;o__ANME-1;f__ANME-1;g__QENJ01;s__	0.00156688	0.175018	0.725837	0.910616	1.19644	3.76736e-05	9.14417e-05	5.86921e-05	0.000437509	0.00122235	3.68999	0.0400223	0.451988	0.0458587	0.00120735	0.000823272	0.00033892	0.00299592	0.00018811	0.000356315	0.00498378	0.00167538	0.000653943	0.0147734	0.020033	0.0187782	0.00361969	0.00747998	0.0148214	0.000801799	0.000784242	0.00738924	0.0053014	0.00656897	0.0060276	0.00120838	0.00351504	0.000296904	0.000319159	0.0153671	0.0269968	0.0767653	0.00484307	0.027302	0.00317789	0.0233405	0.0958087	0.175527
HMR22_4	d__Archaea;p__Halobacteriota;c__Methanosarcinia;o__Methanosarcinales;f__HR1;g__HR1;s__HR1 sp002926195	0.000173671	0.0109678	0.0063741	0.00639515	0.00633802	0.000123291	0.000333551	0.000449711	4.61002e-06	0.000585875	0.000552185	0.00164471	0.00268937	0.0020252	0.00355123	0.00269116	0.000113458	0.000755168	0.00257608	0.0137214	0.0400983	0.0586862	0.0103737	0.0219206	0.0271955	0.0234103	0.0113548	0.045334	0.0196068	0.0101584	0.0114919	0.0451191	0.0406124	0.107863	0.372116	0.0594754	0.095572	0.00244036	0.00391882	3.03371	0.519761	0.929002	0.405121	2.03705	0.000436188	0.00352587	0.00579456	0.0103421
SB_S3_bin12	d__Bacteria;p__Desulfobacterota;c__Desulfobacteria;o__Desulfatiglandales;f__Desulfatiglandaceae;g__4484-190-2;s__	0.129097	0.0998843	0.076693	0.101729	0.0700307	0.00685601	0.0353191	0.0179535	0.000191247	0.178236	0.095842	0.0201875	0.0448883	0.0330152	0.0352237	0.0126876	0.00923861	0.0396758	0.0640589	0.0956694	0.178742	0.229721	0.0576567	0.177339	0.202245	0.217663	0.143726	0.161663	0.215388	0.0480245	0.0607356	0.182303	0.123251	0.157115	0.0842108	0.0772321	0.0869664	0.0235141	0.00912816	0.24269	0.291834	0.23886	0.128651	0.140843	0.16046	0.101285	0.110391	0.105862
HMR3_21	d__Archaea;p__Halobacteriota;c__Methanosarcinia;o__Methanosarcinales;f__HR1;g__UBA7939;s__	0.000569112	0.137511	0.139753	0.115403	0.130048	0	1.24715e-05	6.30911e-06	1.41989e-06	0.000920441	0.00215806	0.00506927	0.0139703	0.00307589	0.0167516	0.0241884	9.86999e-05	0.00431847	0.0173726	0.0908859	0.188114	0.180183	0.0354046	0.190482	0.199885	0.160698	0.0844361	0.160207	0.205139	0.0114818	0.0127277	0.201404	0.359071	0.406376	0.0306459	0.0417856	0.0333337	0.00482576	0.00845849	0.0674057	0.0955522	0.156487	1.23905	0.218819	0.000507187	0.00717793	0.0179379	0.0703659
SB_S7_bin23	d__Bacteria;p__Desulfobacterota;c__Desulfobacteria;o__Desulfobacterales;f__ETH-SRB1;g__JACNLL01;s__	0.0020819	0.023926	0.0878295	0.0600688	0.079806	0.000801972	0.00338898	0.00257609	4.07499e-05	0.00663434	0.0749698	0.091698	0.0896746	0.0378815	0.31644	0.0418765	0.000439414	0.00371829	0.00895722	0.0271537	0.0531894	0.0549725	0.0270216	0.074913	0.0788826	0.0715891	0.0472979	0.0663079	0.0770839	0.0168122	0.0157941	0.0730146	0.0365622	0.0438589	0.0520742	0.0173707	0.061779	0.00388305	0.00973997	0.0723176	0.160699	0.159892	0.331473	0.227469	0.00340759	0.00742967	0.0240389	0.133696
HMR6_18	d__Bacteria;p__Desulfobacterota;c__Desulfobacteria;o__C00003060;f__C00003106;g__C00003106;s__C00003106 sp001751015	0.000620041	0.0117751	0.0085365	0.0107548	0.00855154	4.51895e-05	0.000321726	0.000139149	1.70783e-05	0.00126521	0.00193321	0.000366708	0.00128519	0.00123533	0.00142697	0.000386514	0.000197049	0.00237437	0.00565368	0.0201292	0.0504593	0.057152	0.0378467	0.0656216	0.0682371	0.0651113	0.0533222	0.0945969	0.0513672	0.00942317	0.0158259	0.0668662	0.0437018	0.0726259	0.170573	0.0336743	0.0699429	0.00219554	0.00384298	1.83445	0.365288	0.57576	0.240094	0.79403	0.00130692	0.00686082	0.0158448	0.0258142
HMR21_33	d__Archaea;p__Halobacteriota;c__Methanosarcinia;o__Methanosarcinales;f__HR1;g__QBUR01;s__	5.64646e-05	0.0032877	0.00227273	0.00172333	0.00211284	0	2.26384e-05	5.85118e-06	0	4.12791e-05	7.51973e-05	0.00086392	0.00082172	0.000444895	0.00115746	0.00251366	3.0324e-05	0.000725245	0.00136177	0.00595265	0.0106912	0.0112872	0.0528298	0.347599	0.410304	0.372032	0.508591	0.791954	0.348077	0.00330744	0.00443735	0.281287	0.176479	0.182423	0.0102083	0.0034673	0.00328998	0.000721397	0.000642819	0.029273	0.0528063	0.311096	0.00436821	0.0497934	0.000700964	0.007371	0.0118585	0.013479
HY4_GJ_10_12	d__Bacteria;p__Desulfobacterota;c__Desulfobacteria;o__Desulfobacterales;f__UBA11574;g__S5133MH16;s__	0.0264208	0.026206	0.024618	0.0260087	0.0240001	0.00190011	0.0220723	0.00730531	0.000469463	0.0504884	0.00827638	0.00413902	0.0108481	0.014244	0.0106518	0.00685689	0.00862899	0.0937216	0.157605	0.215967	0.332408	0.34507	0.0590212	0.133403	0.148978	0.146386	0.129639	0.15943	0.149148	0.0125767	0.0163011	0.0839606	0.0614839	0.0730577	0.0418722	0.0507933	0.0551526	0.00811891	0.0104524	0.0857189	0.106774	0.123748	0.0881776	0.10966	0.0243029	0.0307922	0.0366222	0.0409146
SB_S4_bin35	d__Archaea;p__Halobacteriota;c__Methanosarcinia;o__Methanosarcinales;f__Methanosarcinaceae;g__;s__	3.27586e-05	0.0106758	0.0155282	0.00792594	0.0139417	0	1.51711e-05	8.25487e-07	8.51679e-06	0.000911629	0.00224673	0.956114	0.128024	0.0892678	0.117998	0.00307004	2.54505e-05	0.000173652	0.000608021	0.00287992	0.00568446	0.00567137	0.0161931	0.0660171	0.0497011	0.0508391	0.135962	0.213196	0.0428804	0.0118175	0.00961028	0.0574312	0.0296464	0.0288204	0.0411374	0.0230808	0.0396861	0.0354318	0.0257751	0.0215222	0.0559049	0.0642771	0.23382	0.110447	0.000102787	0.000728084	0.0023318	0.0084454
SB_S2_bin30	d__Bacteria;p__Desulfobacterota;c__Desulfobacteria;o__Desulfobacterales;f__BuS5;g__;s__	0.0354553	0.0129747	0.0157598	0.00841584	0.0132861	0.000795742	0.0757457	0.0132178	0.000431776	1.47041	0.00424267	0.00869848	0.0447687	0.0580282	0.0200126	0.00613257	0.00103352	0.00728651	0.00820301	0.0137831	0.0265845	0.0272143	0.0209857	0.04769	0.0481005	0.0517486	0.0516492	0.0514789	0.0406125	0.0197683	0.0183978	0.0773194	0.0499671	0.0494116	0.0467236	0.089012	0.0587414	0.0234738	0.100997	0.0945386	0.139977	0.0661597	0.0396393	0.0588425	0.0194487	0.0416849	0.0357912	0.0265424
HMR2_10	d__Bacteria;p__Desulfobacterota;c__Desulfobacteria;o__C00003060;f__C00003060;g__;s__	0.00185772	0.0374479	0.02412	0.0467524	0.0269616	0.000184804	0.000883791	0.000430833	7.9367e-06	0.00221208	0.00149282	0.000639898	0.00126208	0.000767905	0.00104242	0.000360879	0.000164904	0.000954196	0.00188357	0.00418186	0.0091019	0.00970207	0.00543291	0.0158792	0.0161595	0.0166854	0.0126291	0.017154	0.0151702	0.00497956	0.00570238	0.0434239	0.0178337	0.0237073	0.156601	0.0156626	0.0593796	0.00142226	0.00250551	0.178982	0.301507	0.831639	0.030647	0.210623	0.0126673	0.0336997	0.0940828	0.127153
SY_Active_Co75	d__Bacteria;p__Desulfobacterota;c__Desulfobulbia;o__Desulfobulbales;f__Desulfurivibrionaceae;g__;s__	0.000133046	0.0146852	0.00394338	0.00225198	0.0042408	1.85761e-05	7.68798e-05	5.09082e-05	1.05664e-05	0.000228877	0.000104107	3.72035e-05	8.19384e-05	9.95733e-05	7.38533e-05	7.31428e-05	0.000124315	0.000471108	0.000781671	0.00188833	0.00385603	0.00470594	0.208546	0.162169	0.134764	0.15258	0.148348	0.298568	0.0555198	0.00652614	0.00617641	0.0403364	0.16285	0.178292	0.0146549	0.00364122	0.0133309	0.000408947	0.000467115	0.279012	0.247016	0.241865	0.0142058	0.240996	0.00878844	0.0349507	0.0395598	0.0352155
SY_S20_40	d__Bacteria;p__Desulfobacterota;c__Desulfobacteria;o__Desulfatiglandales;f__Desulfatiglandaceae;g__;s__	0.0123634	0.0217263	0.0206359	0.0235625	0.0199626	0.000710628	0.00365572	0.00174436	7.37481e-05	0.0203949	0.00243257	0.000814289	0.00255053	0.0027304	0.00167907	0.000496805	0.00399621	0.0247668	0.0246167	0.0307164	0.0473329	0.0467775	0.0187731	0.0447782	0.047063	0.0515401	0.0426989	0.0518875	0.0507367	0.00855724	0.0113309	0.0533672	0.0468329	0.0535866	0.021183	0.0211854	0.0222227	0.00345897	0.00527334	0.0595635	0.0709088	0.0592491	0.0433265	0.0458918	0.0743044	0.140732	0.106473	0.0658232
SF_Co_bin_63	d__Bacteria;p__Desulfobacterota;c__Desulfobacteria;o__Desulfobacterales;f__UBA11574;g__S5133MH16;s__S5133MH16 sp001751005	0.0114436	0.0361788	0.0177262	0.0294727	0.0183688	0.000300248	0.0134255	0.00329348	6.94018e-05	0.0300274	0.00277271	0.000716565	0.00271344	0.00327286	0.00137053	0.000580705	0.00119999	0.0141509	0.0234918	0.0267906	0.040877	0.0383815	0.0166959	0.066784	0.0760012	0.113295	0.120993	0.133098	0.147139	0.00734193	0.0103055	0.11323	0.140944	0.149614	0.0142495	0.0135506	0.0146176	0.00176745	0.00259076	0.029278	0.0577745	0.071097	0.0091381	0.0417216	0.0331656	0.0816222	0.0912119	0.0448279
HMR26_10	d__Bacteria;p__Desulfobacterota;c__Desulfobacteria;o__Desulfobacterales;f__ETH-SRB1;g__ETH-SRB1;s__	0.0010307	0.00410991	0.0119139	0.00787037	0.0108288	5.8064e-05	0.00147412	0.000382718	1.94809e-05	0.00726584	0.00470593	0.00332594	0.0125097	0.0636964	0.00407501	0.00320702	0.000173561	0.00453598	0.00841918	0.0198674	0.0336568	0.0347592	0.0295743	0.0739081	0.0820499	0.0733414	0.0597968	0.0779117	0.0699662	0.00470791	0.00467733	0.0287323	0.0180268	0.0204557	0.0167972	0.0295273	0.0342571	0.0234865	0.319522	0.0212249	0.0367884	0.0420587	0.0572911	0.0485954	0.0010885	0.00270709	0.00494264	0.0219624
SB_S6_bin36	d__Bacteria;p__Desulfobacterota;c__Desulfobacteria;o__Desulfatiglandales;f__Desulfatiglandaceae;g__JACNIU01;s__	0.0500871	0.00421074	0.010521	0.00264119	0.00894001	0.00117492	0.0156482	0.00754187	0.000160006	0.0363557	0.00814558	0.0492478	0.0843988	0.403607	0.141002	0.0227426	0.0103836	0.0391353	0.062289	0.0818633	0.13673	0.133389	0.0196685	0.0396505	0.0329302	0.0434742	0.0436837	0.0339957	0.0168967	0.00353691	0.0037719	0.00655907	0.0148921	0.017961	0.021782	0.026856	0.0163532	0.00562218	0.0209539	0.0145922	0.00846368	0.00495852	0.0029868	0.0034554	0.0182971	0.0256965	0.0191849	0.00700759
HY4_Co_75	d__Bacteria;p__Desulfobacterota;c__Desulfobacteria;o__Desulfobacterales;f__Desulfobacteraceae;g__Desulfobacula;s__	0.000636148	0.000808572	0.000503652	0.000394195	0.00045231	0.000105674	0.000591544	0.00031192	0.000208087	0.0027164	0.000208116	0.000594013	0.000763819	0.00149659	0.00277597	0.000411628	0.0589542	0.139749	0.0462912	0.0170363	0.0073652	0.00918739	0.0486026	0.00950547	0.0062345	0.00568134	0.00503019	0.00529387	0.00474613	0.407323	0.378266	0.0960982	0.0664833	0.0525692	0.00629724	0.00757301	0.00702981	0.00120199	0.00209617	0.0187906	0.0098631	0.00733248	0.00910302	0.00871204	0.0550969	0.0910276	0.00539957	0.00201716
SB_S8_bin29	d__Archaea;p__Halobacteriota;c__Syntropharchaeia;o__ANME-1;f__ANME-1;g__JACGMN01;s__	4.09483e-05	0.0085648	0.0226129	0.0232456	0.02365	1.77169e-06	1.29837e-05	4.74046e-06	7.37458e-06	0.000269082	0.0432289	0.00482521	0.00961546	0.0397279	0.243075	0.199737	9.13516e-05	8.14195e-05	2.36955e-05	3.69533e-05	0.000197575	0.000195794	0.000186101	0.0024295	0.00272851	0.00238373	0.000616662	0.000925791	0.00129135	0.000549468	0.000521258	0.00296354	0.00108645	0.00109405	0.00133356	0.000151303	0.00101628	2.69146e-05	5.41278e-05	0.00239851	0.00400339	0.00895292	0.0111949	0.00559951	0.000252216	0.00158866	0.00666792	0.0178577
SB_Co_23	d__Bacteria;p__Desulfobacterota;c__Desulfobacteria;o__Desulfobacterales;f__ETH-SRB1;g__;s__	0.000328055	0.00227263	0.00481467	0.00319145	0.00429323	3.02912e-05	0.000154879	0.000115801	2.29182e-05	0.00163566	0.00400882	0.0288717	0.155187	0.0426519	0.00207587	0.00233052	0.000125655	0.00206745	0.00575805	0.0180442	0.0394139	0.0381197	0.0210198	0.044337	0.0472037	0.0441169	0.0361416	0.0504968	0.0417153	0.00371906	0.0048237	0.0274849	0.0164134	0.0205541	0.0320529	0.0253394	0.027958	0.00993067	0.00865315	0.0322377	0.0394223	0.0524807	0.0425486	0.052643	0.000306382	0.00154231	0.00263774	0.00914832
SY_S18_9	d__Bacteria;p__Proteobacteria;c__Gammaproteobacteria;o__Methylococcales;f__Methylomonadaceae;g__Methyloprofundus;s__Methyloprofundus sp002189065	0.000554024	0.00343136	0.003177	0.00463487	0.00302191	8.15289e-05	0.000174512	0.000108499	7.77562e-05	0.000774745	0.000392693	0.000242516	0.000754884	0.000152961	5.2406e-05	3.56797e-05	0.0074737	0.00304494	0.00231369	0.000852324	0.000922556	0.000980027	0.00933535	0.00266478	0.00246736	0.00260655	0.00154643	0.00176099	0.00158788	0.0170707	0.0178381	0.00492627	0.00720636	0.00674137	0.00136135	0.000970636	0.00134434	9.97542e-05	8.60088e-05	0.0172984	0.00444614	0.00372802	0.00159931	0.00371662	0.811602	0.035572	0.0228755	0.0141792
SY_S20_27	d__Bacteria;p__Proteobacteria;c__Gammaproteobacteria;o__GCF-002020875;f__GRL18;g__GRL18;s__	1.64005e-05	0.00020771	2.81547e-05	0.000192005	2.33422e-05	0	2.83264e-05	3.51321e-06	0.000127445	0.000422005	5.45086e-07	2.8118e-05	1.75576e-05	4.61709e-05	1.06371e-06	3.32124e-06	0.01066	0.0112233	0.0136111	0.00210765	0.001214	0.000970432	0.00969326	0.00133402	0.00062179	0.000421541	0.000603166	0.000372067	0.000183033	0.0241589	0.0239888	0.00837589	0.0278161	0.0218809	0.00359193	0.00168834	0.00646745	2.23154e-05	7.45618e-05	0.0141091	0.00248231	0.000765398	3.97143e-05	0.000374474	0.0599986	0.2644	0.194964	0.0493234
HMR25_18	d__Bacteria;p__Desulfobacterota;c__Desulfobacteria;o__Desulfatiglandales;f__B25-G16;g__B33-G16;s__	0.0960703	0.00240881	0.0129739	0.0017848	0.0087274	0.0701335	0.0758347	0.0512449	0.000329872	0.00248989	0.000741053	0.00066782	0.000491683	0.00073841	0.000422515	0.000331787	0.000177541	0.00135041	0.00273581	0.00434575	0.00678296	0.00797851	0.00165833	0.00470327	0.00450007	0.00451058	0.00488399	0.00659126	0.00641833	0.000816817	0.000889161	0.00363676	0.00203577	0.00246254	0.00454443	0.0115584	0.0234351	0.199824	0.0324661	0.00319015	0.00522293	0.00442836	0.00491527	0.00405286	0.000987227	0.000924417	0.00121362	0.00164771
S11_7_5	d__Bacteria;p__Desulfobacterota;c__Desulfobacteria;o__C00003060;f__C00003060;g__C00003060;s__	0.00206636	0.0228563	0.0197604	0.0326028	0.0221786	0.000529157	0.00154875	0.000848538	7.49176e-05	0.00201454	0.00237728	0.000377411	0.00102843	0.000584577	0.000539523	0.000284527	0.000384397	0.00103195	0.00129786	0.00233842	0.00484081	0.0046385	0.00175214	0.00842361	0.0081106	0.0085629	0.00677542	0.00935601	0.00806755	0.000959767	0.00106469	0.00705264	0.00695806	0.00936474	0.00293071	0.00174579	0.0031426	0.00114387	0.000717053	0.0063814	0.00960011	0.0185297	0.00892671	0.0110247	0.00143693	0.00720443	0.0243643	0.0330259
SB_Co_72	d__Bacteria;p__Desulfobacterota;c__Desulfobulbia;o__Desulfobulbales;f__Desulfobulbaceae;g__;s__	0.00148183	0.00175528	0.000505388	0.000775895	0.000553653	3.23122e-05	0.00616606	0.000307356	0.000484686	0.325807	0.000107296	0.000392345	0.000247285	0.000480799	0.000270865	0.00013651	0.00371643	0.0223278	0.0106466	0.010661	0.00928016	0.00763191	0.0216752	0.0145321	0.0127813	0.0197601	0.0161985	0.0239738	0.0432562	0.00196216	0.00202336	0.00266181	0.00339959	0.00541077	0.00415363	0.00506243	0.00252865	0.000254438	0.000192014	0.00891586	0.00343253	0.00155308	0.000380414	0.00160512	0.047086	0.0084439	0.0051905	0.00313736
SY_Active_Co230	d__Bacteria;p__Desulfobacterota;c__Desulfobacteria;o__Desulfobacterales;f__SURF-7;g__;s__	8.01022e-05	0.000135413	7.35056e-05	0.000122108	6.69731e-05	1.28918e-05	3.96918e-05	1.56644e-05	5.53066e-06	0.000213473	3.04796e-05	2.35695e-05	6.6512e-05	0.000129477	5.30605e-05	2.51292e-05	0.000595846	0.0013784	0.000631213	0.000375058	0.000418436	0.000408416	0.00184804	0.000949106	0.000822605	0.00081708	0.000739214	0.000959327	0.00068516	0.0105443	0.0138124	0.022274	0.0270314	0.0253587	0.0012844	0.00095083	0.00132042	9.16752e-05	0.000179741	0.191258	0.0293693	0.00920844	0.000675361	0.011082	0.0971995	0.203427	0.0173763	0.00110857
SB_Co_231	d__Bacteria;p__Desulfobacterota;c__Desulfobacteria;o__Desulfatiglandales;f__Desulfatiglandaceae;g__;s__	0.00286672	0.0093907	0.0230891	0.0126386	0.0165284	0.000532215	0.00231245	0.0010918	7.06311e-05	0.00463916	0.257057	0.00390116	0.0034959	0.00126349	0.000448902	0.000222547	0.000246558	0.00110426	0.0016385	0.00274419	0.00470395	0.00564316	0.00156814	0.00605075	0.00563585	0.00554183	0.00330704	0.00437621	0.00679564	0.000789355	0.000990905	0.00373209	0.00260782	0.00303858	0.00322643	0.0020613	0.00366962	0.00100869	0.00115278	0.0047088	0.00973977	0.00789442	0.00543803	0.00597851	0.00161279	0.00204396	0.00348154	0.00685401
SY_Active_Co420	d__Bacteria;p__Desulfobacterota;c__Desulfobacteria;o__Desulfobacterales;f__B30-G6;g__;s__	0.000437598	0.000577128	0.000290711	0.000289962	0.000255169	2.1827e-05	0.000134297	5.23543e-05	2.37954e-05	0.00163518	1.58246e-05	0.000346788	4.45437e-05	8.37579e-05	7.04832e-05	2.36882e-05	0.00242405	0.00488075	0.00273781	0.00129722	0.000920392	0.000754519	0.0262155	0.0131845	0.0113124	0.0127751	0.0106436	0.0125534	0.00438387	0.00774278	0.00621408	0.00480529	0.00397546	0.0035534	0.00964061	0.010279	0.00473947	0.000413021	0.000347171	0.0327612	0.00662875	0.00250146	0.00037886	0.0018273	0.154873	0.0526295	0.00516523	0.00094276
SY_Active_Co39	d__Bacteria;p__Proteobacteria;c__Gammaproteobacteria;o__Methylococcales;f__Methylomonadaceae;g__;s__	0.000243688	0.00034987	7.84066e-05	0.000103776	7.25814e-05	2.43626e-05	8.18875e-05	4.93892e-05	0.000117755	0.000727993	8.29387e-06	2.48083e-05	9.821e-05	7.68132e-05	6.7616e-05	3.34723e-05	0.00179154	0.00220007	0.00173271	0.000908251	0.000626633	0.000519027	0.00597917	0.00131194	0.00104327	0.000967294	0.00103807	0.000982994	0.000490514	0.00559292	0.00515156	0.00181125	0.00405959	0.00391011	0.00111138	0.000988329	0.000878158	5.55857e-05	0.000206761	0.00754705	0.00166365	0.00142155	0.000219436	0.000620251	0.0505512	0.0997659	0.0280415	0.00912279
SB_S7_bin22	d__Bacteria;p__Desulfobacterota;c__Desulfobacteria;o__Desulfobacterales;f__Desulfobacteraceae;g__Desulfobacula;s__	0.00044692	8.26066e-05	0.000342393	0.000204592	0.000297378	9.85596e-06	9.9232e-05	4.45667e-05	1.27647e-05	0.000691114	0.000651438	0.00238575	0.0139591	0.043212	0.188889	0.000367197	0.000255472	0.00071771	0.00047592	0.000888417	0.00144386	0.00173239	0.000800177	0.000788074	0.000813851	0.000770839	0.000580932	0.000816914	0.00052824	0.0028314	0.00306663	0.00245915	0.00139944	0.00125071	0.000533777	0.000597759	0.000802251	0.000125209	0.000637384	0.00131619	0.00128208	0.00108238	0.000446272	0.000993986	0.000749857	0.00175368	0.000356992	0.000385955
[truncated: 20 more columns]
