# Supplementary material for: Evolutionary ecology of microbial populations inhabiting deep sea sediments associated with cold seeps
Source: Nat Commun. 2023 Feb 28;14:1127. doi: 10.1038/s41467-023-36877-3 (PMC9974965; doi:10.1038/s41467-023-36877-3)
Supplement: Supplementary file 8 — Supplementary Data 5 [file 41467_2023_36877_MOESM8_ESM.xlsx]

## Sheet: Supp Data 5
Supplementary Data 5. Taxonomic information of MAGs used for Figures 4 and 6.
Group	GTDB Taxonomy	Depth (cmbsf)	MAG ID	Classification
ANME-1 (f)	QENH01 (g)	1-425	HMR20_21	d__Archaea;p__Halobacteriota;c__Syntropharchaeia;o__ANME-1;f__ANME-1;g__QENH01;s__QENH01 sp013139985
	QENJ01 (g)	1-425	HMR2_5, SB_Co_68	d__Archaea;p__Halobacteriota;c__Syntropharchaeia;o__ANME-1;f__ANME-1;g__QENJ01;s__
	QEXZ01 (g)	10-425	SB_S4_bin22	d__Archaea;p__Halobacteriota;c__Syntropharchaeia;o__ANME-1;f__ANME-1;g__QEXZ01;s__
ANME-2c (f)	UBA203 (g)	1-425	S11_10_20, S11_6_25	d__Archaea;p__Halobacteriota;c__Methanosarcinia;o__Methanosarcinales;f__ANME-2c;g__UBA203;s__
HR1 (f)	UBA7939 (g)	1-405	HMR3_21, SY_S20_36	d__Archaea;p__Halobacteriota;c__Methanosarcinia;o__Methanosarcinales;f__HR1;g__UBA7939;s__
			SB_S4_bin39	d__Archaea;p__Halobacteriota;c__Methanosarcinia;o__Methanosarcinales;f__HR1;g__UBA7939;s__UBA7939 sp009649835
Methanosarcinaceae (f)	Methanosarcinaceae (f)	17-405	SB_S4_bin35	d__Archaea;p__Halobacteriota;c__Methanosarcinia;o__Methanosarcinales;f__Methanosarcinaceae;g__;s__
SEEP-SRB1c (o)	SEEP-SRB1c (o)	1-205	HMR2_10	d__Bacteria;p__Desulfobacterota;c__Desulfobacteria;o__C00003060;f__C00003060;g__;s__
			S11_7_5	d__Bacteria;p__Desulfobacterota;c__Desulfobacteria;o__C00003060;f__C00003060;g__C00003060;s__
			HMR6_18	d__Bacteria;p__Desulfobacterota;c__Desulfobacteria;o__C00003060;f__C00003106;g__C00003106;s__C00003106 sp001751015
Desulfatiglandales (o)	Desulfatiglandaceae (f)	1-365	SB_Co_231, SY_S20_40	d__Bacteria;p__Desulfobacterota;c__Desulfobacteria;o__Desulfatiglandales;f__Desulfatiglandaceae;g__;s__
			SB_S3_bin12	d__Bacteria;p__Desulfobacterota;c__Desulfobacteria;o__Desulfatiglandales;f__Desulfatiglandaceae;g__4484-190-2;s__
			SB_S6_bin36	d__Bacteria;p__Desulfobacterota;c__Desulfobacteria;o__Desulfatiglandales;f__Desulfatiglandaceae;g__JACNIU01;s__
Desulfobacterales (o)	B13-G4 (g)	1-29	HMR18_2	d__Bacteria;p__Desulfobacterota;c__Desulfobacteria;o__Desulfobacterales;f__ETH-SRB1;g__B13-G4;s__
	JACNLL01 (g)	5-425	S11_4_8, SB_S3_bin18, SB_S7_bin23	d__Bacteria;p__Desulfobacterota;c__Desulfobacteria;o__Desulfobacterales;f__ETH-SRB1;g__JACNLL01;s__
	Desulfobacula (g)	3-250	HY4_Co_75, SB_S7_bin22	d__Bacteria;p__Desulfobacterota;c__Desulfobacteria;o__Desulfobacterales;f__Desulfobacteraceae;g__Desulfobacula;s__
Desulfobulbia (c)	Desulfurivibrionaceae (f)	1-29	SY_Active_Co75	d__Bacteria;p__Desulfobacterota;c__Desulfobulbia;o__Desulfobulbales;f__Desulfurivibrionaceae;g__;s__
