# Supplementary material for: Evolutionary ecology of microbial populations inhabiting deep sea sediments associated with cold seeps
Source: Nat Commun. 2023 Feb 28;14:1127. doi: 10.1038/s41467-023-36877-3 (PMC9974965; doi:10.1038/s41467-023-36877-3)
Supplement: Supplementary file 9 — Supplementary Data 6 [file 41467_2023_36877_MOESM9_ESM.xlsx]

## Sheet: Supp Data 6
Supplementary Data 6. Summary statistics of correlation analysis, linear fitting and significance tests among genetic variation indexes.
Genome
	Population	Correlation coefficient	R-squared	Adjusted R-squared	Slope	Intercept	p-value
pNpS~SNVs/kbp	QENH01	0.712129	0.5071	0.4948	0.0002331	0.192	1.23e-07
	QENJ01	-0.495638	0.2457	0.2213	-0.0004798	0.208905	0.003357
	QEXZ01	0.496341	0.2464	0.202	0.0001437	0.164	0.03065
	Methanosarcinaceae	-0.814613	0.6636	0.6075	-0.0012559	0.155055	0.0138
	B13-G4	0.600421	0.3605	0.3285	0.0008632	0.148881	0.003132
	Desulfurivibrionaceae	0.921745	0.8496	0.8245	0.0003325	0.163	0.001129
D`~SNVs/kbp	QENH01	-0.488336	0.2385	0.2194	-0.0012836	0.922278	0.001034
	QEXZ01	-0.821203	0.6744	0.6552	-0.0022932	0.95589	1.64e-05
	Methanosarcinaceae	-0.927365	0.86	0.8367	-0.00763	1.03495	0.0009066
	UBA7939	-0.553716	0.3066	0.2925	-0.0020067	0.95398	2.5e-05
	UBA203	-0.351252	0.1234	0.103	-0.0005549	0.91997	0.01799
	Desulfatiglandaceae	-0.724672	0.5251	0.5025	-0.0020622	0.984714	9.2e-05
	JACNLL01	-0.465877	0.217	0.2031	-0.0010698	0.949391	0.0002283
	Desulfurivibrionaceae	0.73663	0.5426	0.4664	0.0007368	0.900112	0.03712
SNVs/kbp~Coverage	UBA7939	0.499451	0.2495	0.2341	0.2432	38	0.0001906
	UBA203	0.63172	0.3991	0.3851	0.5555	33.63	3.26e-06
	B13-G4	0.680157	0.4626	0.4357	0.24614	25.1586	0.0004961
	JACNLL01	0.425368	0.1809	0.1663	0.11401	25.7797	0.0008728
	Desulfurivibrionaceae	0.886543	0.786	0.7503	1.6965	22.0299	0.003348
D`~Coverage	QENH01	-0.672678	0.4525	0.4388	-0.0001374	0.885436	1.06e-06
	QENJ01	0.48422	0.2345	0.2098	0.000366	0.861244	0.004298
	UBA7939	-0.463099	0.2145	0.1984	-0.0008172	0.888067	0.0006216
	Population	chi-squared	df	p-value
SNVs/kbp	ANME and SRB lineages	21.55	1	3.448e-06
D`	ANME and SRB lineages	56.873	1	4.649e-14
pNpS	ANME and SRB lineages	4.4256	1	0.0354
Gene
	Population	Correlation coefficient	R-squared	Adjusted R-squared	Slope	Intercept	p-value
SNVs/kbp～pNpS	ANME-1	-0.378459	0.1432	0.1313	-0.002731	0.476956	0.0008848
	HR1	0.410559	0.1686	0.1545	0.0012224	0.079273	0.001015
	ANME-2c	0.715287	0.5116	0.5003	0.0006483	0.04349	3.368e-08
	SEEP-SRB1c	0.577246	0.3332	0.2665	0.008521	0.034551	0.04938
coverage～SNVs/kbp	ANME-2c	0.694605	0.4825	0.4704	0.40955	41.9006	1.204e-07
	Desulfatiglandales	0.753235	0.5674	0.5419	1.648	4.248	0.000197
	Desulfobacterales	0.741787	0.5502	0.545	0.25888	24.0723	< 2.2e-16
	Desulfobulbia	0.820734	0.6736	0.6192	0.8378	5.3341	0.01254
coverage～pNpS	ANME-2c	0.433336	0.1878	0.1689	0.0002316	0.07281	0.002944
	Gammaproteobacteria	0.95272	0.9077	0.8615	0.002385	0.007946	0.04728
Major allele frequency～pNpS	ANME-1	0.436719	0.1907	0.1795	0.12964	0.77837	0.0001002
	HR1	0.277622	0.07707	0.06143	0.73589	0.3358	0.03029
	Desulfatiglandales	0.601193	0.3614	0.3239	0.54874	0.71082	0.006477
Major allele frequency～SNVs/kbp	ANME-1	-0.676721	0.458	0.4504	-0.0014494	0.905659	3.631e-11
	HR1	0.25282	0.06392	0.04805	0.0009105	0.747299	0.04932
	Desulfatiglandales	-0.540361	0.292	0.2503	-0.0019156	0.805633	0.01692
Major allele frequency～coverage	HR1	0.376096	0.1414	0.1269	0.000787	0.751592	0.002816
	Desulfobulbia	0.920048	0.8465	0.8209	0.010745	0.576355	0.001202
pS～pN	Anaerobic Methanotrophs	0.538672	0.2902	0.2862	0.096332	0.008902	6.194e-15
	Sulfate Reducing Bacteria	0.840172	0.7059	0.7035	0.0965876	0.0017426	< 2.2e-16
	HR1	0.894178	0.7996	0.7962	0.147237	-0.002128	< 2.2e-16
	ANME-1	0.421094	0.1773	0.1659	0.081807	0.021741	0.000187
	ANME-2c	0.918979	0.8445	0.8409	0.126607	-0.007099	< 2.2e-16
	ANME-1 (QEXZ01)	0.955927	0.9138	0.9084	0.069852	0.00117	6.232e-10
	ANME-1 (other)	0.910519	0.829	0.8259	0.230971	0.010573	< 2.2e-16
	Desulfatiglandales	0.71741	0.5147	0.4861	0.053177	0.002643	0.0005448
	Desulfobacterales	0.82207	0.6758	0.672	0.094664	0.002645	< 2.2e-16
	Desulfobacterales (SB_S7_bin23)	0.890986	0.7939	0.7751	0.329045	0.004961	4.376e-05
	Desulfobulbia	0.421363	0.1775	0.04047	0.049313	0.002095	0.2985
	SEEP-SRB1c	0.79082	0.6254	0.5879	0.168616	-0.0003271	0.002193
	Gene	chi-squared	df	p-value
SNVs/kbp	mcrA and dsrA	21.55	1	6.603e-07
Major allele frequency	mcrA and dsrA	56.873	1	0.2649
pNpS	mcrA and dsrA	4.4256	1	3.386e-05
