# Supplementary material for: Evolutionary ecology of microbial populations inhabiting deep sea sediments associated with cold seeps
Source: Nat Commun. 2023 Feb 28;14:1127. doi: 10.1038/s41467-023-36877-3 (PMC9974965; doi:10.1038/s41467-023-36877-3)
Supplement: Supplementary file 10 — Supplementary Data 7 [file 41467_2023_36877_MOESM10_ESM.xlsx]

## Sheet: Supp Data 7
Supplementary Data 7. Summary statistics of r/m values in genomes and linear fitting among genetic variation indexes.
Type	Correlation coefficient	R-squared	Adjusted R-squared	Slope	Intercept	p-value
coverage～r/m	0.903425	0.8162	0.8096	0.15896	2.24434	8.26e-12
SNVs/kbp～r/m	0.6051	0.3661	0.3435	0.29864	-2.43894	0.0003964
Site	Depth	Genome	Classification	coverage	D'	SNVs/kbp	pNpS	r/m	c	Type
HM1_0.11	11	HMR18_2	d__Bacteria;p__Desulfobacterota;c__Desulfobacteria;o__Desulfobacterales;f__ETH-SRB1;g__B13-G4;s__	58.6363	0.930175	20.8213	0.126831	5.48305	0.248131	Sulfate Reducing Bacteria
HM3_0.11	11	HMR18_2	d__Bacteria;p__Desulfobacterota;c__Desulfobacteria;o__Desulfobacterales;f__ETH-SRB1;g__B13-G4;s__	28.4611	0.920277	41.1506	0.193243	6.01315	0.464415	Sulfate Reducing Bacteria
HM3_0.19	19	HMR18_2	d__Bacteria;p__Desulfobacterota;c__Desulfobacteria;o__Desulfobacterales;f__ETH-SRB1;g__B13-G4;s__	12.9668	0.895007	28.9294	0.189606	4.0091	0.517832	Sulfate Reducing Bacteria
SB_2	200	HMR26_10	d__Bacteria;p__Desulfobacterota;c__Desulfobacteria;o__Desulfobacterales;f__ETH-SRB1;g__ETH-SRB1;s__	10.2113	0.979232	18.957	0.177423	4.09276	0.294774	Sulfate Reducing Bacteria
S11_0.45	45	S11_4_8	d__Bacteria;p__Desulfobacterota;c__Desulfobacteria;o__Desulfobacterales;f__ETH-SRB1;g__JACNLL01;s__	21.3503	0.909748	19.1307	0.201852	0.467213	0.214776	Sulfate Reducing Bacteria
S11_0.15	15	SB_S3_bin12	d__Bacteria;p__Desulfobacterota;c__Desulfobacteria;o__Desulfatiglandales;f__Desulfatiglandaceae;g__4484-190-2;s__	26.7171	0.95992	24.6268	0.187753	2.97823	0.429659	Sulfate Reducing Bacteria
HY4_0.25	25	SB_S3_bin12	d__Bacteria;p__Desulfobacterota;c__Desulfobacteria;o__Desulfatiglandales;f__Desulfatiglandaceae;g__4484-190-2;s__	14.8186	0.879146	33.2591	0.158965	7.11041	0.673233	Sulfate Reducing Bacteria
SY5_0.01	1	SB_S3_bin12	d__Bacteria;p__Desulfobacterota;c__Desulfobacteria;o__Desulfatiglandales;f__Desulfatiglandaceae;g__4484-190-2;s__	11.5857	0.880023	28.0481	0.143866	8.85919	0.735424	Sulfate Reducing Bacteria
SY6_0.03	3	SB_S3_bin12	d__Bacteria;p__Desulfobacterota;c__Desulfobacteria;o__Desulfatiglandales;f__Desulfatiglandaceae;g__4484-190-2;s__	10.5245	0.889861	29.6974	0.145001	10.6983	0.745825	Sulfate Reducing Bacteria
SY6_0.07	7	SB_S3_bin12	d__Bacteria;p__Desulfobacterota;c__Desulfobacteria;o__Desulfatiglandales;f__Desulfatiglandaceae;g__4484-190-2;s__	14.0384	0.886138	36.9154	0.147394	10.2266	0.773161	Sulfate Reducing Bacteria
S11_2.85	285	SB_S7_bin23	d__Bacteria;p__Desulfobacterota;c__Desulfobacteria;o__Desulfobacterales;f__ETH-SRB1;g__JACNLL01;s__	23.6912	0.947121	17.4837	0.182315	8.94523	0.508329	Sulfate Reducing Bacteria
SY6_0.19	19	SB_S7_bin23	d__Bacteria;p__Desulfobacterota;c__Desulfobacteria;o__Desulfobacterales;f__ETH-SRB1;g__JACNLL01;s__	18.471	0.909232	19.6999	0.169086	6.39456	0.532415	Sulfate Reducing Bacteria
SY6_0.11	11	SB_S7_bin23	d__Bacteria;p__Desulfobacterota;c__Desulfobacteria;o__Desulfobacterales;f__ETH-SRB1;g__JACNLL01;s__	14.6364	0.909856	17.666	0.17164	5.62391	0.652141	Sulfate Reducing Bacteria
SY5_0.01	1	SY_Active_Co420	d__Bacteria;p__Desulfobacterota;c__Desulfobacteria;o__Desulfobacterales;f__B30-G6;g__;s__	12.6522	0.740672	8.7931	0.143624	1.80637	0.183316	Sulfate Reducing Bacteria
HM1_0.26	26	HMR3_21	d__Archaea;p__Halobacteriota;c__Methanosarcinia;o__Methanosarcinales;f__HR1;g__UBA7939;s__	22.2951	0.802552	43.8626	0.147787	7.21022	0.49374	Anaerobic Methanotrophs
HM1_0.28	28	HMR3_21	d__Archaea;p__Halobacteriota;c__Methanosarcinia;o__Methanosarcinales;f__HR1;g__UBA7939;s__	31.1245	0.793246	51.3614	0.14739	7.12984	0.514684	Anaerobic Methanotrophs
S11_2.05	205	SB_S4_bin22	d__Archaea;p__Halobacteriota;c__Syntropharchaeia;o__ANME-1;f__ANME-1;g__QEXZ01;s__	294.861	0.817158	72.8683	0.179167	55.7928	0.745268	Anaerobic Methanotrophs
SB_1.5	150	SB_S4_bin35	d__Archaea;p__Halobacteriota;c__Methanosarcinia;o__Methanosarcinales;f__Methanosarcinaceae;g__;s__	10.0189	0.961256	14.32	0.147787	0.527939	0.247402	Anaerobic Methanotrophs
S11_4.05	405	SB_S4_bin35	d__Archaea;p__Halobacteriota;c__Methanosarcinia;o__Methanosarcinales;f__Methanosarcinaceae;g__;s__	19.0861	0.942084	13.2038	0.12628	4.08674	0.282219	Anaerobic Methanotrophs
S11_1.25	125	SB_S4_bin35	d__Archaea;p__Halobacteriota;c__Methanosarcinia;o__Methanosarcinales;f__Methanosarcinaceae;g__;s__	45.9119	0.797257	34.6079	0.121344	5.39265	0.426942	Anaerobic Methanotrophs
S11_0.45	45	SB_S4_bin35	d__Archaea;p__Halobacteriota;c__Methanosarcinia;o__Methanosarcinales;f__Methanosarcinaceae;g__;s__	14.3313	0.818011	23.1732	0.116821	4.0695	0.44183	Anaerobic Methanotrophs
S11_0.85	85	SB_S4_bin35	d__Archaea;p__Halobacteriota;c__Methanosarcinia;o__Methanosarcinales;f__Methanosarcinaceae;g__;s__	17.8226	0.820299	26.9446	0.119974	4.39029	0.450208	Anaerobic Methanotrophs
SF_0.17	17	SB_S4_bin35	d__Archaea;p__Halobacteriota;c__Methanosarcinia;o__Methanosarcinales;f__Methanosarcinaceae;g__;s__	13.924	0.803227	25.9852	0.118553	5.1205	0.462139	Anaerobic Methanotrophs
HM1_0.28	28	SY_S20_36	d__Archaea;p__Halobacteriota;c__Methanosarcinia;o__Methanosarcinales;f__HR1;g__UBA7939;s__	139.582	0.75576	78.5094	0.125367	10.9417	0.495104	Anaerobic Methanotrophs
SY5_0.13	13	SY_S20_36	d__Archaea;p__Halobacteriota;c__Methanosarcinia;o__Methanosarcinales;f__HR1;g__UBA7939;s__	12.3836	0.914843	26.5222	0.115149	1.81678	0.500823	Anaerobic Methanotrophs
HM1_0.26	26	SY_S20_36	d__Archaea;p__Halobacteriota;c__Methanosarcinia;o__Methanosarcinales;f__HR1;g__UBA7939;s__	100.246	0.777671	76.3274	0.125632	21.3634	0.509323	Anaerobic Methanotrophs
SY5_0.17	17	SY_S20_36	d__Archaea;p__Halobacteriota;c__Methanosarcinia;o__Methanosarcinales;f__HR1;g__UBA7939;s__	20.7295	0.894988	34.2084	0.119244	3.47384	0.63061	Anaerobic Methanotrophs
HM1_0.19	19	SY_S20_36	d__Archaea;p__Halobacteriota;c__Methanosarcinia;o__Methanosarcinales;f__HR1;g__UBA7939;s__	46.9895	0.819771	69.9821	0.126726	9.67392	0.65796	Anaerobic Methanotrophs
HM5_0.13	13	SY_S20_36	d__Archaea;p__Halobacteriota;c__Methanosarcinia;o__Methanosarcinales;f__HR1;g__UBA7939;s__	18.1832	0.908234	59.9651	0.133759	10.0676	0.753044	Anaerobic Methanotrophs
HM5_0.05	5	SY_S20_36	d__Archaea;p__Halobacteriota;c__Methanosarcinia;o__Methanosarcinales;f__HR1;g__UBA7939;s__	17.1281	0.915909	60.7339	0.136239	8.95327	0.79127	Anaerobic Methanotrophs
