# Supplementary material for: Evolutionary ecology of microbial populations inhabiting deep sea sediments associated with cold seeps
Source: Nat Commun. 2023 Feb 28;14:1127. doi: 10.1038/s41467-023-36877-3 (PMC9974965; doi:10.1038/s41467-023-36877-3)
Supplement: Supplementary file 11 — Supplementary Data 8 [file 41467_2023_36877_MOESM11_ESM.xlsx]

## Sheet: Supp Data 8
Supplementary Data 8. Summary of evolutionary metrics and bacterial and archaeal numbers estimated by qPCR of 16S rRNA genes from the SB site.
Site	Depth	Bacterial 16S rRNA (×109)	Archaeal 16S rRNA (×109)	Type	SNVs/kbp	pN/pS	Genome
SB_0.2	20	2.22	0.052	Sulfate Reducing Bacteria	29.769	0.183789	SB_S2_bin30
SB_0.2	20	2.22	0.052	Sulfate Reducing Bacteria	30.1025	0.150523	SB_Co_72
SB_0.2	20	2.22	0.052	Sulfate Reducing Bacteria	40.8577	0.169269	SB_S3_bin12
SB_0.6	60	1.57	1.23	Anaerobic Methanotrophs	1.8865	0.251345	SB_Co_68
SB_0.6	60	1.57	1.23	Sulfate Reducing Bacteria	3.44948	0.198447	SB_Co_231
SB_0.6	60	1.57	1.23	Anaerobic Methanotrophs	4.03273	0.170951	SB_S4_bin22
SB_0.6	60	1.57	1.23	Sulfate Reducing Bacteria	7.10597	0.187511	SB_S3_bin18
SB_1	100	0.13	0.01	Anaerobic Methanotrophs	4.38138	0.156184	SB_S4_bin35
SB_1	100	0.13	0.01	Anaerobic Methanotrophs	8.07662	0.172753	SB_S4_bin22
SB_1	100	0.13	0.01	Anaerobic Methanotrophs	12.7151	0.18485	SB_S4_bin39
SB_1	100	0.13	0.01	Anaerobic Methanotrophs	15.5997	0.203292	HMR20_21
SB_1.5	150	0.14	0.022	Anaerobic Methanotrophs	4.17776	0.224259	SB_Co_68
SB_1.5	150	0.14	0.022	Sulfate Reducing Bacteria	7.53643	0.195218	SB_Co_23
SB_1.5	150	0.14	0.022	Anaerobic Methanotrophs	12.3563	0.175635	SB_S4_bin22
SB_1.5	150	0.14	0.022	Anaerobic Methanotrophs	14.32	0.147787	SB_S4_bin35
SB_1.5	150	0.14	0.022	Sulfate Reducing Bacteria	15.6214	0.194961	SB_S3_bin18
SB_1.5	150	0.14	0.022	Anaerobic Methanotrophs	15.8339	0.207157	HMR20_21
SB_1.5	150	0.14	0.022	Anaerobic Methanotrophs	24.7979	0.172855	SB_S4_bin39
SB_2	200	0.06	0.004	Anaerobic Methanotrophs	13.7286	0.166069	SB_S4_bin22
SB_2	200	0.06	0.004	Sulfate Reducing Bacteria	18.957	0.177423	HMR26_10
SB_2	200	0.06	0.004	Sulfate Reducing Bacteria	23.2714	0.157384	SB_S6_bin36
SB_2.5	250	0.23	0.016	Sulfate Reducing Bacteria	1.89397	0.212397	SB_S7_bin22
SB_2.5	250	0.23	0.016	Anaerobic Methanotrophs	6.67809	0.209086	SB_S8_bin29
SB_2.5	250	0.23	0.016	Sulfate Reducing Bacteria	9.79338	0.197974	SB_S7_bin23
SB_2.5	250	0.23	0.016	Sulfate Reducing Bacteria	14.9632	0.160199	SB_S6_bin36
