# Supplementary material for: Evolutionary ecology of microbial populations inhabiting deep sea sediments associated with cold seeps
Source: Nat Commun. 2023 Feb 28;14:1127. doi: 10.1038/s41467-023-36877-3 (PMC9974965; doi:10.1038/s41467-023-36877-3)
Supplement: Supplementary file 12 — Supplementary Data 9 [file 41467_2023_36877_MOESM12_ESM.xlsx]

## Sheet: Supp Data 9
Supplementary Data 9. Summary statistics of correlation analysis and linear fitting between genetic variation indexes and depth.
Genome
	Population	Correlation coefficient	R-squared	Adjusted R-squared	Slope	Intercept	p-value	Depth range (cmbsf)	Location
SNVs/kbp~Depth	QENH01	0.900572	0.811	0.79	2.293	22.259	0.000156	1~19	SY
	QENH01	-0.864335	0.7471	0.6628	-1.5218	83.86	0.05875	7~25	SF
	QEXZ01	0.97244	0.9456	0.9185	0.07034	0.5801	0.02756	60~200	SB
	UBA203	0.679032	0.4611	0.3937	0.06724	12.1054	0.03083	85~425	S11
	Desulfatiglandaceae	0.949169	0.9009	0.8762	1.4418	25.1047	0.00381	1~11	SY
	Desulfurivibrionaceae	-0.744275	0.5539	0.4424	-0.8133	68.6609	0.08973	1~29	HM
pN/pS~Depth	QENH01	0.757428	0.5737	0.5263	0.0006854	0.193902	0.006936	1~19	SY
	Methanosarcinaceae	0.952768	0.9078	0.8617	2.296e-05	0.1173	0.04723	45~405	S11
	Desulfatiglandaceae	-0.772898	0.5974	0.5168	-0.0002566	0.1618	0.04159	1~28	HM
	JACNLL01	-0.368042	0.1355	0.1034	-1.676e-05	0.1946	0.04949	15~425	S11
D'~Depth	QENH01	0.887673	0.788	0.7173	0.0029219	0.82376	0.04442	7~25	SF
	QENJ01	0.645116	0.4162	0.3328	8.865e-05	0.8351	0.06063	125~425	S11
	QEXZ01	-0.986506	0.9732	0.9598	-0.0002879	1.011	0.01349	60~200	SB
	UBA203	-0.632381	0.3999	0.3249	-0.002837	0.902946	0.04977	11~19	SY
	JACNLL01	0.354924	0.126	0.0936	7.953e-05	0.8973	0.05885	15~425	S11
Coverage~Depth	Desulfatiglandaceae	-0.697155	0.486	0.3832	-0.5731	29.1281	0.08169	1~28	HM
	Desulfurivibrionaceae	-0.752806	0.5667	0.4584	-0.4354	26.843	0.0841	1~29	HM
Gene
SNVs/kbp~Depth	UBA7939	-0.745939	0.5564	0.4455	-0.07327	37.2557	0.08862	15~405	S11
	QENH01	-0.732364	0.5364	0.4848	-0.07296	106.218	0.01038	15~425	S11
	QENH01	-0.936389	0.8768	0.8358	-1.109	108.013	0.01907	7~25	SF
	QENH01	0.916517	0.84	0.82	3.8392	2.4243	0.000192	1~19	SY
	QEXZ01	-0.715575	0.512	0.4423	-0.08431	108.07	0.03019	85~425	S11
	Desulfatiglandaceae	-0.877401	0.7698	0.7123	-0.4306	22.66	0.02162	1~28	HM
	Desulfobacula	-0.988215	0.9766	0.9531	-1.9281	87.9264	0.09783	3~19	HM
pN/pS~Depth	UBA7939	-0.647054	0.4187	0.3356	-0.006675	0.198984	0.05961	7~19	SY
	QENH01	0.554813	0.3078	0.2309	0.0001755	0.2459	0.07648	15~425	S11
	QENH01	-0.604512	0.3654	0.2861	-0.02502	0.88298	0.06413	1~19	SY
MAF~Depth	QENH01	-0.81677	0.6671	0.6255	-0.008488	0.951009	0.003928	1~19	SY
	QEXZ01	0.747502	0.5588	0.4957	0.0001285	0.7691	0.02059	85~425	S11
	QEXZ01	-0.998323	0.9966	0.9933	-0.0018711	1.11298	0.03687	100~200	SB
	Desulfobacula	-0.999988	1	1	-0.002431	0.8236	0.003149	3~19	HM
Coverage~Depth	JACNLL01	0.419354	0.1759	0.1366	0.07547	14.5691	0.04638	15~425	S11
	Desulfatiglandaceae	-0.858514	0.737	0.6713	-0.20789	9.85663	0.02861	1~28	HM
