# Supplementary material for: Evolutionary ecology of microbial populations inhabiting deep sea sediments associated with cold seeps
Source: Nat Commun. 2023 Feb 28;14:1127. doi: 10.1038/s41467-023-36877-3 (PMC9974965; doi:10.1038/s41467-023-36877-3)
Supplement: Supplementary file 13 — Supplementary Data 10 [file 41467_2023_36877_MOESM13_ESM.xlsx]

## Sheet: Supp Data 10
Supplementary Data 10. Summary statistics of two-tailed pearson correlation analysis of geochemical parameters and evolutionary metrics.
Genome
		Sulfate		DIC		methane
S11+SY		cor	p value	cor	p value	cor	p value
Desulfatiglandaceae	SNVs/kbp	NA	NA	/	/	/	/
	pN/pS	NA	NA	/	/	-0.921121	0.0788788
	D'	NA	NA	/	/	/	/
JACGMN01	SNVs/kbp	NA	NA	/	/	/	/
	pN/pS	NA	NA	/	/	/	/
	D'	NA	NA	/	/	-0.91741	0.0825897
JACNLL01	SNVs/kbp	NA	NA	/	/	/	/
	pN/pS	NA	NA	-0.576412	6.46998e-05	/	/
	D'	NA	NA	/	/	/	/
Methanosarcinaceae	SNVs/kbp	NA	NA	/	/	/	/
	pN/pS	NA	NA	/	/	/	/
	D'	NA	NA	0.983056	0.0169439	0.987808	0.0121919
QENH01	SNVs/kbp	0.940932	0.0590682	/	/	/	/
	pN/pS	/	/	/	/	/	/
	D'	/	/	/	/	/	/
QENJ01	SNVs/kbp	NA	NA	0.47578	0.033973	/	/
	pN/pS	NA	NA	-0.5038	0.0235251	-0.610352	0.0808793
	D'	NA	NA	0.531463	0.0158857	0.612832	0.0793135
QEXZ01	SNVs/kbp	/	/	/	/	/	/
	pN/pS	/	/	/	/	/	/
	D'	/	/	/	/	/	/
UBA203	SNVs/kbp	-0.530958	0.0507479	0.636482	0.00255052	/	/
	pN/pS	/	/	-0.610131	0.00428051	/	/
	D'	/	/	-0.457313	0.0426315	/	/
UBA7939	SNVs/kbp	/	/	-0.467782	0.0676707	/	/
	pN/pS	/	/	-0.611409	0.0118512	/	/
	D'	/	/	/	/	/	/
Gene
S11+SY		Sulfate		DIC		methane
		cor	p value	cor	p value	cor	p value
C00003060	SNVs/kbp	/	/	-0.993651	0.0717735	NA	NA
	pN/pS	/	/	-0.993651	0.0717735	NA	NA
	Major allele frequency	/	/	/	/	NA	NA
Desulfatiglandaceae	SNVs/kbp	/	/	/	/	/	/
	pN/pS	/	/	/	/	/	/
	Major allele frequency	/	/	/	/	/	/
JACNLL01	SNVs/kbp	/	/	/	/	/	/
	pN/pS	/	/	/	/	/	/
	Major allele frequency	/	/	/	/	/	/
QENH01	SNVs/kbp	0.525074	0.0304427	-0.435196	0.0486385	-0.899534	0.000163242
	pN/pS	-0.44761	0.0715973	0.390877	0.07977	0.798207	0.00322894
	Major allele frequency	/	/	/	/	0.722201	0.0120756
QENJ01	SNVs/kbp	/	/	0.760423	0.0173723	NA	NA
	pN/pS	/	/	/	/	NA	NA
	Major allele frequency	/	/	/	/	NA	NA
QEXZ01	SNVs/kbp	0.680464	0.0211983	-0.889454	0.000107701	-0.867511	0.00244265
	pN/pS	-0.528764	0.094459	0.633725	0.0269203	/	/
	Major allele frequency	/	/	0.559624	0.0584888	/	/
UBA203	SNVs/kbp	-0.801281	6.41586e-05	0.845315	2.70781e-06	0.850149	0.00183359
	pN/pS	-0.568075	0.0139134	0.612657	0.00408112	0.623215	0.0542305
	Major allele frequency	/	/	/	/	/	/
UBA7939	SNVs/kbp	/	/	/	/	/	/
	pN/pS	/	/	/	/	/	/
	Major allele frequency	/	/	/	/	-0.740118	0.0925321
NA' means not enough finite observations for the correlation analysis.
Only the significant correlations (P<0.1) are shown. The highlighted color indicates whether the correlation is positive (yellow) or negative (blue).
