# Supplementary material for: Evolutionary ecology of microbial populations inhabiting deep sea sediments associated with cold seeps
Source: Nat Commun. 2023 Feb 28;14:1127. doi: 10.1038/s41467-023-36877-3 (PMC9974965; doi:10.1038/s41467-023-36877-3)
Supplement: Supplementary file 14 — Supplementary Data 11 [file 41467_2023_36877_MOESM14_ESM.xlsx]

## Sheet: Supp Data 11
Supplementary Data 11. Summary statistics of significance tests of genetic variation among sites and depth groups.
Genome
	Population	Kruskal-Wallis chi-squared	df	p-value
SNVs/kbp~Site	Anaerobic Methanotrophs	45.773	12	7.59e-06
	Sulfate Reducing Bacteria	21.368	11	0.02975
	all	70.43	12	2.66e-10
	ANME-2c	22.601	6	0.0009416
	ANME-1	27.049	11	0.004518
	HR1	23.626	12	0.02286
	Methanosarcinaceae	3.1667	3	0.3666
	Desulfatiglandales	13.463	8	0.09689
	Desulfobulbia	6	3	0.1116
	Desulfobacterales	22.938	11	0.01804
	C00003060	4.5778	3	0.2055
pN/pS~Site	Anaerobic Methanotrophs	25.476	12	0.01272
	Sulfate Reducing Bacteria	40.501	11	2.94e-05
	all	46.209	12	6.39e-06
	ANME-2c	14.384	6	0.02563
	ANME-1	10.791	11	0.4609
	HR1	37.875	12	0.0001609
	Methanosarcinaceae	5.4583	3	0.1412
	Desulfatiglandales	19.929	8	0.01061
	Desulfobulbia	4.8	3	0.187
	Desulfobacterales	27.583	11	0.003749
	C00003060	5.3492	3	0.1479
D'~Site	Anaerobic Methanotrophs	95.451	12	4.31e-15
	Sulfate Reducing Bacteria	45.536	11	3.9e-06
	all	147.74	12	<2.2e-16
	ANME-2c	23.109	6	0.0007608
	ANME-1	53.267	11	1.61e-07
	HR1	37.342	12	0.0001966
	Methanosarcinaceae	4.75	3	0.191
	Desulfatiglandales	16.022	8	0.04206
	Desulfobulbia	6.8	3	0.07855
	Desulfobacterales	29.873	11	0.001659
	C00003060	6.3397	3	0.0962
Gene
	Population	Kruskal-Wallis chi-squared	df	p-value
SNVs/kbp~Site	Anaerobic Methanotrophs	23.453	12	0.02412
	Sulfate Reducing Bacteria	10.627	10	0.3873
	all	27.792	12	0.005933
	ANME-2c	16.147	6	0.01299
	ANME-1	47.164	11	2.011e-06
	HR1	27.255	12	0.007099
	Desulfatiglandales	7.6601	7	0.3635
	Desulfobulbia	5.25	3	0.1544
	Desulfobacterales	20.013	10	0.02913
	C00003060	0.81951	3	0.8448
pN/pS~Site	Anaerobic Methanotrophs	11.466	12	0.4895
	Sulfate Reducing Bacteria	7.5312	10	0.6745
	all	9.7567	12	0.6373
	ANME-2c	14.527	6	0.02427
	ANME-1	32.316	11	0.0006786
	HR1	12.015	12	0.4445
	Desulfatiglandales	6.6479	7	0.4664
	Desulfobulbia	2.4583	3	0.4829
	Desulfobacterales	5.4895	10	0.8562
	C00003060	2.7825	3	0.4264
MAF~Site	Anaerobic Methanotrophs	17.369	12	0.1362
	Sulfate Reducing Bacteria	28.658	10	0.001415
	all	27.531	12	0.006476
	ANME-2c	3.9858	6	0.6786
	ANME-1	24.039	11	0.01257
	HR1	16.097	12	0.1869
	Desulfatiglandales	7.9974	7	0.3328
	Desulfobulbia	3.4583	3	0.3262
	Desulfobacterales	26.257	10	0.003409
	C00003060	1.2418	3	0.743
