# Supplementary material for: Evolutionary ecology of microbial populations inhabiting deep sea sediments associated with cold seeps
Source: Nat Commun. 2023 Feb 28;14:1127. doi: 10.1038/s41467-023-36877-3 (PMC9974965; doi:10.1038/s41467-023-36877-3)
Supplement: Supplementary file 16 — Source data [file 41467_2023_36877_MOESM16_ESM.xlsx]

## Sheet: Fig 3;Supp fig 8a,10,11,17a
Summary of evolutionary metrics of genomes for MOB, ANME and SRB.
Site	Depth	Genome	Type	Group	Classification	Coverage	breadth	nucl_diversity	length	r2_mean	D'	SNVs/kbp	pN/pS
HM1_0.19	19	S11_10_20	Anaerobic Methanotrophs	ANME-2c	d__Archaea;p__Halobacteriota;c__Methanosarcinia;o__Methanosarcinales;f__ANME-2c;g__UBA203;s__	20.8007	0.73778	0.0386506	1791210	0.171809	0.867287	51.4954	0.16664
HM1_0.28	28	S11_10_20	Anaerobic Methanotrophs	ANME-2c	d__Archaea;p__Halobacteriota;c__Methanosarcinia;o__Methanosarcinales;f__ANME-2c;g__UBA203;s__	11.1566	0.66933	0.0387012	1791210	0.163614	0.870615	38.3305	0.166352
HM3_0.11	11	S11_10_20	Anaerobic Methanotrophs	ANME-2c	d__Archaea;p__Halobacteriota;c__Methanosarcinia;o__Methanosarcinales;f__ANME-2c;g__UBA203;s__	10.3072	0.658311	0.0346935	1791210	0.227692	0.91324	33.364	0.167366
HM3_0.27	27	S11_10_20	Anaerobic Methanotrophs	ANME-2c	d__Archaea;p__Halobacteriota;c__Methanosarcinia;o__Methanosarcinales;f__ANME-2c;g__UBA203;s__	13.9306	0.695637	0.0356327	1791210	0.230177	0.907191	38.3495	0.169623
HM5_0.01	1	S11_10_20	Anaerobic Methanotrophs	ANME-2c	d__Archaea;p__Halobacteriota;c__Methanosarcinia;o__Methanosarcinales;f__ANME-2c;g__UBA203;s__	17.8067	0.694693	0.0399166	1791210	0.185401	0.891233	49.0266	0.170529
HM5_0.05	5	S11_10_20	Anaerobic Methanotrophs	ANME-2c	d__Archaea;p__Halobacteriota;c__Methanosarcinia;o__Methanosarcinales;f__ANME-2c;g__UBA203;s__	26.9866	0.777536	0.0409102	1791210	0.171237	0.884526	63.0149	0.172393
HM5_0.13	13	S11_10_20	Anaerobic Methanotrophs	ANME-2c	d__Archaea;p__Halobacteriota;c__Methanosarcinia;o__Methanosarcinales;f__ANME-2c;g__UBA203;s__	19.8246	0.738203	0.0413123	1791210	0.167903	0.885754	55.8131	0.171621
HM5_0.21	21	S11_10_20	Anaerobic Methanotrophs	ANME-2c	d__Archaea;p__Halobacteriota;c__Methanosarcinia;o__Methanosarcinales;f__ANME-2c;g__UBA203;s__	39.1244	0.72503	0.0327505	1791210	0.272664	0.889676	49.3566	0.16505
HM5_0.29	29	S11_10_20	Anaerobic Methanotrophs	ANME-2c	d__Archaea;p__Halobacteriota;c__Methanosarcinia;o__Methanosarcinales;f__ANME-2c;g__UBA203;s__	27.9971	0.774487	0.0419305	1791210	0.17005	0.880839	66.0939	0.170803
S11_0.85	85	S11_10_20	Anaerobic Methanotrophs	ANME-2c	d__Archaea;p__Halobacteriota;c__Methanosarcinia;o__Methanosarcinales;f__ANME-2c;g__UBA203;s__	19.5875	0.846527	0.0158618	1791210	0.320045	0.909438	29.5298	0.176262
S11_1.25	125	S11_10_20	Anaerobic Methanotrophs	ANME-2c	d__Archaea;p__Halobacteriota;c__Methanosarcinia;o__Methanosarcinales;f__ANME-2c;g__UBA203;s__	10.6223	0.827122	0.0140015	1791210	0.196036	0.841587	16.0294	0.175786
S11_2.05	205	S11_10_20	Anaerobic Methanotrophs	ANME-2c	d__Archaea;p__Halobacteriota;c__Methanosarcinia;o__Methanosarcinales;f__ANME-2c;g__UBA203;s__	14.7398	0.852442	0.0144542	1791210	0.23799	0.880465	16.0785	0.196284
S11_2.45	245	S11_10_20	Anaerobic Methanotrophs	ANME-2c	d__Archaea;p__Halobacteriota;c__Methanosarcinia;o__Methanosarcinales;f__ANME-2c;g__UBA203;s__	16.8476	0.837384	0.0177607	1791210	0.303302	0.889514	12.5424	0.189599
S11_2.85	285	S11_10_20	Anaerobic Methanotrophs	ANME-2c	d__Archaea;p__Halobacteriota;c__Methanosarcinia;o__Methanosarcinales;f__ANME-2c;g__UBA203;s__	75.9576	0.957323	0.0146596	1791210	0.389469	0.953177	40.0394	0.18235
S11_3.25	325	S11_10_20	Anaerobic Methanotrophs	ANME-2c	d__Archaea;p__Halobacteriota;c__Methanosarcinia;o__Methanosarcinales;f__ANME-2c;g__UBA203;s__	37.0814	0.991226	0.0137545	1791210	0.346522	0.926737	34.0513	0.186292
S11_4.05	405	S11_10_20	Anaerobic Methanotrophs	ANME-2c	d__Archaea;p__Halobacteriota;c__Methanosarcinia;o__Methanosarcinales;f__ANME-2c;g__UBA203;s__	18.909	0.89388	0.0220446	1791210	0.333841	0.953228	40.6719	0.182231
S11_4.25	425	S11_10_20	Anaerobic Methanotrophs	ANME-2c	d__Archaea;p__Halobacteriota;c__Methanosarcinia;o__Methanosarcinales;f__ANME-2c;g__UBA203;s__	42.0711	0.955112	0.0210425	1791210	0.278753	0.90468	47.1609	0.177254
SY5_0.13	13	S11_10_20	Anaerobic Methanotrophs	ANME-2c	d__Archaea;p__Halobacteriota;c__Methanosarcinia;o__Methanosarcinales;f__ANME-2c;g__UBA203;s__	15.626	0.883091	0.0289038	1791210	0.160086	0.871844	46.0823	0.162018
SY5_0.17	17	S11_10_20	Anaerobic Methanotrophs	ANME-2c	d__Archaea;p__Halobacteriota;c__Methanosarcinia;o__Methanosarcinales;f__ANME-2c;g__UBA203;s__	52.524	0.899508	0.0306882	1791210	0.161948	0.847939	67.3321	0.163599
SY6_0.11	11	S11_10_20	Anaerobic Methanotrophs	ANME-2c	d__Archaea;p__Halobacteriota;c__Methanosarcinia;o__Methanosarcinales;f__ANME-2c;g__UBA203;s__	47.4326	0.926177	0.026171	1791210	0.181082	0.855907	63.6224	0.167177
SY6_0.15	15	S11_10_20	Anaerobic Methanotrophs	ANME-2c	d__Archaea;p__Halobacteriota;c__Methanosarcinia;o__Methanosarcinales;f__ANME-2c;g__UBA203;s__	68.34	0.918761	0.0253863	1791210	0.18987	0.850761	61.8989	0.1644
SY6_0.19	19	S11_10_20	Anaerobic Methanotrophs	ANME-2c	d__Archaea;p__Halobacteriota;c__Methanosarcinia;o__Methanosarcinales;f__ANME-2c;g__UBA203;s__	97.5225	0.927863	0.0272535	1791210	0.179881	0.840142	66.8051	0.166272
HM1_0.03	3	S11_6_25	Anaerobic Methanotrophs	ANME-2c	d__Archaea;p__Halobacteriota;c__Methanosarcinia;o__Methanosarcinales;f__ANME-2c;g__UBA203;s__	16.8182	0.970593	0.0198643	1642106	0.293035	0.929456	40.5747	0.186397
HM1_0.11	11	S11_6_25	Anaerobic Methanotrophs	ANME-2c	d__Archaea;p__Halobacteriota;c__Methanosarcinia;o__Methanosarcinales;f__ANME-2c;g__UBA203;s__	17.6803	0.966569	0.0203201	1642106	0.316	0.927166	41.3554	0.188142
HM1_0.19	19	S11_6_25	Anaerobic Methanotrophs	ANME-2c	d__Archaea;p__Halobacteriota;c__Methanosarcinia;o__Methanosarcinales;f__ANME-2c;g__UBA203;s__	51.449	0.98622	0.0285121	1642106	0.208876	0.880262	76.8927	0.188794
HM1_0.26	26	S11_6_25	Anaerobic Methanotrophs	ANME-2c	d__Archaea;p__Halobacteriota;c__Methanosarcinia;o__Methanosarcinales;f__ANME-2c;g__UBA203;s__	26.4552	0.979574	0.0262151	1642106	0.207227	0.890187	63.449	0.187651
HM1_0.28	28	S11_6_25	Anaerobic Methanotrophs	ANME-2c	d__Archaea;p__Halobacteriota;c__Methanosarcinia;o__Methanosarcinales;f__ANME-2c;g__UBA203;s__	42.2984	0.984326	0.0252681	1642106	0.215311	0.887048	68.839	0.189868
HM3_0.11	11	S11_6_25	Anaerobic Methanotrophs	ANME-2c	d__Archaea;p__Halobacteriota;c__Methanosarcinia;o__Methanosarcinales;f__ANME-2c;g__UBA203;s__	25.5468	0.973869	0.0275309	1642106	0.234465	0.918713	64.8022	0.191279
HM3_0.27	27	S11_6_25	Anaerobic Methanotrophs	ANME-2c	d__Archaea;p__Halobacteriota;c__Methanosarcinia;o__Methanosarcinales;f__ANME-2c;g__UBA203;s__	57.3086	0.98555	0.0247235	1642106	0.260133	0.913066	68.3616	0.193277
HM5_0.01	1	S11_6_25	Anaerobic Methanotrophs	ANME-2c	d__Archaea;p__Halobacteriota;c__Methanosarcinia;o__Methanosarcinales;f__ANME-2c;g__UBA203;s__	53.5387	0.985054	0.0303576	1642106	0.217773	0.900523	83.3131	0.192369
HM5_0.05	5	S11_6_25	Anaerobic Methanotrophs	ANME-2c	d__Archaea;p__Halobacteriota;c__Methanosarcinia;o__Methanosarcinales;f__ANME-2c;g__UBA203;s__	87.6551	0.99022	0.0292606	1642106	0.208522	0.887243	84.3362	0.19247
HM5_0.13	13	S11_6_25	Anaerobic Methanotrophs	ANME-2c	d__Archaea;p__Halobacteriota;c__Methanosarcinia;o__Methanosarcinales;f__ANME-2c;g__UBA203;s__	67.8608	0.988824	0.0286392	1642106	0.207774	0.889705	81.9807	0.192108
HM5_0.21	21	S11_6_25	Anaerobic Methanotrophs	ANME-2c	d__Archaea;p__Halobacteriota;c__Methanosarcinia;o__Methanosarcinales;f__ANME-2c;g__UBA203;s__	33.6989	0.941876	0.0335363	1642106	0.284113	0.907286	60.5198	0.184852
HM5_0.29	29	S11_6_25	Anaerobic Methanotrophs	ANME-2c	d__Archaea;p__Halobacteriota;c__Methanosarcinia;o__Methanosarcinales;f__ANME-2c;g__UBA203;s__	69.2242	0.988431	0.0312718	1642106	0.204383	0.891048	88.9309	0.193013
S11_0.85	85	S11_6_25	Anaerobic Methanotrophs	ANME-2c	d__Archaea;p__Halobacteriota;c__Methanosarcinia;o__Methanosarcinales;f__ANME-2c;g__UBA203;s__	20.4149	0.983631	0.0108779	1642106	0.412373	0.950062	25.8278	0.19283
S11_1.65	165	S11_6_25	Anaerobic Methanotrophs	ANME-2c	d__Archaea;p__Halobacteriota;c__Methanosarcinia;o__Methanosarcinales;f__ANME-2c;g__UBA203;s__	21.461	0.995458	0.00706853	1642106	0.536372	0.968957	17.1256	0.194882
SF_0.01	1	S11_6_25	Anaerobic Methanotrophs	ANME-2c	d__Archaea;p__Halobacteriota;c__Methanosarcinia;o__Methanosarcinales;f__ANME-2c;g__UBA203;s__	17.3227	0.956944	0.0251708	1642106	0.198112	0.881968	49.7562	0.18327
SF_0.07	7	S11_6_25	Anaerobic Methanotrophs	ANME-2c	d__Archaea;p__Halobacteriota;c__Methanosarcinia;o__Methanosarcinales;f__ANME-2c;g__UBA203;s__	24.285	0.976099	0.0246508	1642106	0.207074	0.860934	54.6871	0.178941
SF_0.09	9	S11_6_25	Anaerobic Methanotrophs	ANME-2c	d__Archaea;p__Halobacteriota;c__Methanosarcinia;o__Methanosarcinales;f__ANME-2c;g__UBA203;s__	23.529	0.97647	0.0241313	1642106	0.208056	0.864821	53.7213	0.179808
SF_0.25	25	S11_6_25	Anaerobic Methanotrophs	ANME-2c	d__Archaea;p__Halobacteriota;c__Methanosarcinia;o__Methanosarcinales;f__ANME-2c;g__UBA203;s__	13.9206	0.950926	0.0176391	1642106	0.27407	0.897146	31.09	0.177335
SY5_0.13	13	S11_6_25	Anaerobic Methanotrophs	ANME-2c	d__Archaea;p__Halobacteriota;c__Methanosarcinia;o__Methanosarcinales;f__ANME-2c;g__UBA203;s__	10.4515	0.954188	0.0277726	1642106	0.156786	0.881957	39.819	0.1708
SY5_0.17	17	S11_6_25	Anaerobic Methanotrophs	ANME-2c	d__Archaea;p__Halobacteriota;c__Methanosarcinia;o__Methanosarcinales;f__ANME-2c;g__UBA203;s__	30.8799	0.973422	0.0306496	1642106	0.176423	0.868934	67.02	0.173681
SY6_0.11	11	S11_6_25	Anaerobic Methanotrophs	ANME-2c	d__Archaea;p__Halobacteriota;c__Methanosarcinia;o__Methanosarcinales;f__ANME-2c;g__UBA203;s__	20.9295	0.977509	0.0304532	1642106	0.163562	0.873201	63.7602	0.17612
SY6_0.15	15	S11_6_25	Anaerobic Methanotrophs	ANME-2c	d__Archaea;p__Halobacteriota;c__Methanosarcinia;o__Methanosarcinales;f__ANME-2c;g__UBA203;s__	21.1235	0.963664	0.0351631	1642106	0.161012	0.862543	61.7877	0.172162
SY6_0.19	19	S11_6_25	Anaerobic Methanotrophs	ANME-2c	d__Archaea;p__Halobacteriota;c__Methanosarcinia;o__Methanosarcinales;f__ANME-2c;g__UBA203;s__	33.7632	0.964884	0.0365177	1642106	0.165648	0.850693	68.2051	0.170924
HM1_0.28	28	HMR22_4	Anaerobic Methanotrophs	HR1	d__Archaea;p__Halobacteriota;c__Methanosarcinia;o__Methanosarcinales;f__HR1;g__HR1;s__HR1 sp002926195	10.7274	0.979839	0.00666057	2800087	0.199008	0.901743	11.8025	0.223345
HM3_0.11	11	HMR22_4	Anaerobic Methanotrophs	HR1	d__Archaea;p__Halobacteriota;c__Methanosarcinia;o__Methanosarcinales;f__HR1;g__HR1;s__HR1 sp002926195	26.2877	0.99894	0.0043772	2800087	0.504972	0.957703	11.4521	0.238405
HM5_0.01	1	HMR22_4	Anaerobic Methanotrophs	HR1	d__Archaea;p__Halobacteriota;c__Methanosarcinia;o__Methanosarcinales;f__HR1;g__HR1;s__HR1 sp002926195	261.902	0.985924	0.00367435	2800087	0.624834	0.957075	9.99505	0.225216
HM5_0.05	5	HMR22_4	Anaerobic Methanotrophs	HR1	d__Archaea;p__Halobacteriota;c__Methanosarcinia;o__Methanosarcinales;f__HR1;g__HR1;s__HR1 sp002926195	57.8238	0.98622	0.00485161	2800087	0.486827	0.948695	14.1449	0.233475
HM5_0.13	13	HMR22_4	Anaerobic Methanotrophs	HR1	d__Archaea;p__Halobacteriota;c__Methanosarcinia;o__Methanosarcinales;f__HR1;g__HR1;s__HR1 sp002926195	44.9218	0.984201	0.00529013	2800087	0.475469	0.949184	16.1966	0.225328
HM5_0.21	21	HMR22_4	Anaerobic Methanotrophs	HR1	d__Archaea;p__Halobacteriota;c__Methanosarcinia;o__Methanosarcinales;f__HR1;g__HR1;s__HR1 sp002926195	25.6699	0.980275	0.00562748	2800087	0.465029	0.951177	14.5845	0.231944
HM5_0.29	29	HMR22_4	Anaerobic Methanotrophs	HR1	d__Archaea;p__Halobacteriota;c__Methanosarcinia;o__Methanosarcinales;f__HR1;g__HR1;s__HR1 sp002926195	113.001	0.992021	0.00630688	2800087	0.555637	0.96001	18.7798	0.223823
HM1_0.19	19	HMR21_33	Anaerobic Methanotrophs	HR1	d__Archaea;p__Halobacteriota;c__Methanosarcinia;o__Methanosarcinales;f__HR1;g__QBUR01;s__	26.708	0.985494	0.0162624	1150090	0.268635	0.881128	42.6158	0.135482
HM1_0.26	26	HMR21_33	Anaerobic Methanotrophs	HR1	d__Archaea;p__Halobacteriota;c__Methanosarcinia;o__Methanosarcinales;f__HR1;g__QBUR01;s__	14.2988	0.989296	0.0154461	1150090	0.266056	0.900555	31.9375	0.133299
HM1_0.28	28	HMR21_33	Anaerobic Methanotrophs	HR1	d__Archaea;p__Halobacteriota;c__Methanosarcinia;o__Methanosarcinales;f__HR1;g__QBUR01;s__	18.0553	0.99798	0.0159461	1150090	0.27237	0.890317	37.5005	0.135469
HM5_0.13	13	HMR21_33	Anaerobic Methanotrophs	HR1	d__Archaea;p__Halobacteriota;c__Methanosarcinia;o__Methanosarcinales;f__HR1;g__QBUR01;s__	15.4755	0.984648	0.0159247	1150090	0.347469	0.939774	35.3294	0.135841
SF_0.07	7	HMR21_33	Anaerobic Methanotrophs	HR1	d__Archaea;p__Halobacteriota;c__Methanosarcinia;o__Methanosarcinales;f__HR1;g__QBUR01;s__	17.3291	0.987595	0.0202204	1150090	0.320419	0.894186	43.7105	0.122348
SF_0.09	9	HMR21_33	Anaerobic Methanotrophs	HR1	d__Archaea;p__Halobacteriota;c__Methanosarcinia;o__Methanosarcinales;f__HR1;g__QBUR01;s__	18.5767	0.980379	0.0204612	1150090	0.314189	0.884498	46.2007	0.124311
SF_0.17	17	HMR21_33	Anaerobic Methanotrophs	HR1	d__Archaea;p__Halobacteriota;c__Methanosarcinia;o__Methanosarcinales;f__HR1;g__QBUR01;s__	64.4702	0.986344	0.0246512	1150090	0.243884	0.888191	76.7366	0.13012
SF_0.19	19	HMR21_33	Anaerobic Methanotrophs	HR1	d__Archaea;p__Halobacteriota;c__Methanosarcinia;o__Methanosarcinales;f__HR1;g__QBUR01;s__	28.1708	0.985669	0.025128	1150090	0.275611	0.89437	67.3739	0.126679
SF_0.25	25	HMR21_33	Anaerobic Methanotrophs	HR1	d__Archaea;p__Halobacteriota;c__Methanosarcinia;o__Methanosarcinales;f__HR1;g__QBUR01;s__	11.7514	0.974367	0.0178702	1150090	0.233918	0.871525	29.5812	0.123983
HM1_0.19	19	HMR3_21	Anaerobic Methanotrophs	HR1	d__Archaea;p__Halobacteriota;c__Methanosarcinia;o__Methanosarcinales;f__HR1;g__UBA7939;s__	16.5345	0.978845	0.0297392	1848568	0.189088	0.849419	50.0869	0.153808
HM1_0.26	26	HMR3_21	Anaerobic Methanotrophs	HR1	d__Archaea;p__Halobacteriota;c__Methanosarcinia;o__Methanosarcinales;f__HR1;g__UBA7939;s__	22.2951	0.884647	0.0332809	1848568	0.163172	0.802552	43.8626	0.147787
HM1_0.28	28	HMR3_21	Anaerobic Methanotrophs	HR1	d__Archaea;p__Halobacteriota;c__Methanosarcinia;o__Methanosarcinales;f__HR1;g__UBA7939;s__	31.1245	0.889351	0.0341839	1848568	0.155115	0.793246	51.3614	0.14739
HM5_0.21	21	HMR3_21	Anaerobic Methanotrophs	HR1	d__Archaea;p__Halobacteriota;c__Methanosarcinia;o__Methanosarcinales;f__HR1;g__UBA7939;s__	77.3031	0.99942	0.00761799	1848568	0.455423	0.938876	22.8653	0.142493
HM5_0.29	29	HMR3_21	Anaerobic Methanotrophs	HR1	d__Archaea;p__Halobacteriota;c__Methanosarcinia;o__Methanosarcinales;f__HR1;g__UBA7939;s__	11.251	0.95926	0.029085	1848568	0.222583	0.917851	45.1128	0.158777
SY5_0.17	17	HMR3_21	Anaerobic Methanotrophs	HR1	d__Archaea;p__Halobacteriota;c__Methanosarcinia;o__Methanosarcinales;f__HR1;g__UBA7939;s__	12.6125	0.980195	0.0189927	1848568	0.224763	0.871829	33.0872	0.132624
SY6_0.11	11	HMR3_21	Anaerobic Methanotrophs	HR1	d__Archaea;p__Halobacteriota;c__Methanosarcinia;o__Methanosarcinales;f__HR1;g__UBA7939;s__	11.7328	0.940969	0.0279225	1848568	0.187108	0.844444	32.9704	0.138998
SY6_0.15	15	HMR3_21	Anaerobic Methanotrophs	HR1	d__Archaea;p__Halobacteriota;c__Methanosarcinia;o__Methanosarcinales;f__HR1;g__UBA7939;s__	13.0452	0.982289	0.0193189	1848568	0.231385	0.874856	34.6798	0.131594
SY6_0.19	19	HMR3_21	Anaerobic Methanotrophs	HR1	d__Archaea;p__Halobacteriota;c__Methanosarcinia;o__Methanosarcinales;f__HR1;g__UBA7939;s__	11.1218	0.976887	0.0194174	1848568	0.217517	0.869522	31.0008	0.131299
D27_0.1	10	SY_S20_36	Anaerobic Methanotrophs	HR1	d__Archaea;p__Halobacteriota;c__Methanosarcinia;o__Methanosarcinales;f__HR1;g__UBA7939;s__	14.6351	0.920771	0.0283362	1230515	0.180644	0.833725	47.3257	0.121459
D33_0.1	10	SY_S20_36	Anaerobic Methanotrophs	HR1	d__Archaea;p__Halobacteriota;c__Methanosarcinia;o__Methanosarcinales;f__HR1;g__UBA7939;s__	17.6321	0.916437	0.0252889	1230515	0.175456	0.828674	45.7191	0.122299
D72_0.1	10	SY_S20_36	Anaerobic Methanotrophs	HR1	d__Archaea;p__Halobacteriota;c__Methanosarcinia;o__Methanosarcinales;f__HR1;g__UBA7939;s__	12.8555	0.895038	0.0228339	1230515	0.186052	0.832781	34.874	0.116363
D75_0.1	10	SY_S20_36	Anaerobic Methanotrophs	HR1	d__Archaea;p__Halobacteriota;c__Methanosarcinia;o__Methanosarcinales;f__HR1;g__UBA7939;s__	14.6692	0.906626	0.0242147	1230515	0.17745	0.825993	39.7785	0.118829
HM1_0.19	19	SY_S20_36	Anaerobic Methanotrophs	HR1	d__Archaea;p__Halobacteriota;c__Methanosarcinia;o__Methanosarcinales;f__HR1;g__UBA7939;s__	46.9895	0.979193	0.0274897	1230515	0.169345	0.819771	69.9821	0.126726
HM1_0.26	26	SY_S20_36	Anaerobic Methanotrophs	HR1	d__Archaea;p__Halobacteriota;c__Methanosarcinia;o__Methanosarcinales;f__HR1;g__UBA7939;s__	100.246	0.980888	0.0285064	1230515	0.149833	0.777671	76.3274	0.125632
HM1_0.28	28	SY_S20_36	Anaerobic Methanotrophs	HR1	d__Archaea;p__Halobacteriota;c__Methanosarcinia;o__Methanosarcinales;f__HR1;g__UBA7939;s__	139.582	0.981232	0.0290158	1230515	0.142411	0.75576	78.5094	0.125367
HM5_0.05	5	SY_S20_36	Anaerobic Methanotrophs	HR1	d__Archaea;p__Halobacteriota;c__Methanosarcinia;o__Methanosarcinales;f__HR1;g__UBA7939;s__	17.1281	0.959216	0.0301337	1230515	0.223613	0.915909	60.7339	0.136239
HM5_0.13	13	SY_S20_36	Anaerobic Methanotrophs	HR1	d__Archaea;p__Halobacteriota;c__Methanosarcinia;o__Methanosarcinales;f__HR1;g__UBA7939;s__	18.1832	0.954476	0.0292363	1230515	0.217161	0.908234	59.9651	0.133759
HM5_0.29	29	SY_S20_36	Anaerobic Methanotrophs	HR1	d__Archaea;p__Halobacteriota;c__Methanosarcinia;o__Methanosarcinales;f__HR1;g__UBA7939;s__	14.6998	0.94503	0.0316487	1230515	0.237339	0.929938	58.7575	0.13748
S11_0.85	85	SY_S20_36	Anaerobic Methanotrophs	HR1	d__Archaea;p__Halobacteriota;c__Methanosarcinia;o__Methanosarcinales;f__HR1;g__UBA7939;s__	12.3208	0.862328	0.0219579	1230515	0.206036	0.873156	25.3349	0.139187
SF_0.07	7	SY_S20_36	Anaerobic Methanotrophs	HR1	d__Archaea;p__Halobacteriota;c__Methanosarcinia;o__Methanosarcinales;f__HR1;g__UBA7939;s__	20.3524	0.968304	0.0305953	1230515	0.183812	0.846068	63.0029	0.129416
SF_0.09	9	SY_S20_36	Anaerobic Methanotrophs	HR1	d__Archaea;p__Halobacteriota;c__Methanosarcinia;o__Methanosarcinales;f__HR1;g__UBA7939;s__	13.8047	0.95712	0.0308397	1230515	0.170976	0.829279	49.2582	0.132034
SF_0.17	17	SY_S20_36	Anaerobic Methanotrophs	HR1	d__Archaea;p__Halobacteriota;c__Methanosarcinia;o__Methanosarcinales;f__HR1;g__UBA7939;s__	21.1606	0.960764	0.0322795	1230515	0.203775	0.892954	66.8005	0.13757
SF_0.19	19	SY_S20_36	Anaerobic Methanotrophs	HR1	d__Archaea;p__Halobacteriota;c__Methanosarcinia;o__Methanosarcinales;f__HR1;g__UBA7939;s__	12.2539	0.94543	0.0323741	1230515	0.184949	0.856345	48.5918	0.128118
SF_0.25	25	SY_S20_36	Anaerobic Methanotrophs	HR1	d__Archaea;p__Halobacteriota;c__Methanosarcinia;o__Methanosarcinales;f__HR1;g__UBA7939;s__	11.266	0.94483	0.030595	1230515	0.181384	0.851489	44.1872	0.132184
SY5_0.13	13	SY_S20_36	Anaerobic Methanotrophs	HR1	d__Archaea;p__Halobacteriota;c__Methanosarcinia;o__Methanosarcinales;f__HR1;g__UBA7939;s__	12.3836	0.967014	0.0165594	1230515	0.339328	0.914843	26.5222	0.115149
SY5_0.17	17	SY_S20_36	Anaerobic Methanotrophs	HR1	d__Archaea;p__Halobacteriota;c__Methanosarcinia;o__Methanosarcinales;f__HR1;g__UBA7939;s__	20.7295	0.968029	0.0163291	1230515	0.292521	0.894988	34.2084	0.119244
SY6_0.07	7	SY_S20_36	Anaerobic Methanotrophs	HR1	d__Archaea;p__Halobacteriota;c__Methanosarcinia;o__Methanosarcinales;f__HR1;g__UBA7939;s__	12.0848	0.966857	0.0195868	1230515	0.308093	0.909028	31.7607	0.114497
SY6_0.11	11	SY_S20_36	Anaerobic Methanotrophs	HR1	d__Archaea;p__Halobacteriota;c__Methanosarcinia;o__Methanosarcinales;f__HR1;g__UBA7939;s__	50.6074	0.983869	0.0203197	1230515	0.208158	0.840638	54.0514	0.11903
SY6_0.15	15	SY_S20_36	Anaerobic Methanotrophs	HR1	d__Archaea;p__Halobacteriota;c__Methanosarcinia;o__Methanosarcinales;f__HR1;g__UBA7939;s__	12.3185	0.952927	0.0180849	1230515	0.271342	0.909334	29.625	0.119314
SY6_0.19	19	SY_S20_36	Anaerobic Methanotrophs	HR1	d__Archaea;p__Halobacteriota;c__Methanosarcinia;o__Methanosarcinales;f__HR1;g__UBA7939;s__	12.6695	0.953426	0.015939	1230515	0.306983	0.911507	26.1833	0.120041
HM1_0.19	19	SB_S4_bin39	Anaerobic Methanotrophs	HR1	d__Archaea;p__Halobacteriota;c__Methanosarcinia;o__Methanosarcinales;f__HR1;g__UBA7939;s__UBA7939 sp009649835	24.0863	0.927542	0.0238119	1837894	0.213052	0.871819	47.969	0.156245
HM1_0.26	26	SB_S4_bin39	Anaerobic Methanotrophs	HR1	d__Archaea;p__Halobacteriota;c__Methanosarcinia;o__Methanosarcinales;f__HR1;g__UBA7939;s__UBA7939 sp009649835	32.7289	0.942487	0.0264302	1837894	0.19204	0.858931	58.5393	0.156532
HM1_0.28	28	SB_S4_bin39	Anaerobic Methanotrophs	HR1	d__Archaea;p__Halobacteriota;c__Methanosarcinia;o__Methanosarcinales;f__HR1;g__UBA7939;s__UBA7939 sp009649835	46.7888	0.958602	0.028008	1837894	0.183133	0.848316	66.8444	0.159184
HM3_0.19	19	SB_S4_bin39	Anaerobic Methanotrophs	HR1	d__Archaea;p__Halobacteriota;c__Methanosarcinia;o__Methanosarcinales;f__HR1;g__UBA7939;s__UBA7939 sp009649835	38.5473	0.918472	0.0197166	1837894	0.16218	0.839686	41.7179	0.15423
HM3_0.27	27	SB_S4_bin39	Anaerobic Methanotrophs	HR1	d__Archaea;p__Halobacteriota;c__Methanosarcinia;o__Methanosarcinales;f__HR1;g__UBA7939;s__UBA7939 sp009649835	20.8443	0.913967	0.0214743	1837894	0.179934	0.861491	39.7139	0.156921
HY4_0.25	25	SB_S4_bin39	Anaerobic Methanotrophs	HR1	d__Archaea;p__Halobacteriota;c__Methanosarcinia;o__Methanosarcinales;f__HR1;g__UBA7939;s__UBA7939 sp009649835	29.1582	0.935146	0.0271709	1837894	0.21456	0.883513	56.704	0.168579
S11_0.15	15	SB_S4_bin39	Anaerobic Methanotrophs	HR1	d__Archaea;p__Halobacteriota;c__Methanosarcinia;o__Methanosarcinales;f__HR1;g__UBA7939;s__UBA7939 sp009649835	39.1071	0.887774	0.0182939	1837894	0.24611	0.929626	42.7794	0.161651
S11_0.45	45	SB_S4_bin39	Anaerobic Methanotrophs	HR1	d__Archaea;p__Halobacteriota;c__Methanosarcinia;o__Methanosarcinales;f__HR1;g__UBA7939;s__UBA7939 sp009649835	34.6534	0.91157	0.0206072	1837894	0.174612	0.878938	45.6582	0.158947
S11_0.85	85	SB_S4_bin39	Anaerobic Methanotrophs	HR1	d__Archaea;p__Halobacteriota;c__Methanosarcinia;o__Methanosarcinales;f__HR1;g__UBA7939;s__UBA7939 sp009649835	148.555	0.948165	0.0207275	1837894	0.167958	0.84441	52.2827	0.159587
S11_1.25	125	SB_S4_bin39	Anaerobic Methanotrophs	HR1	d__Archaea;p__Halobacteriota;c__Methanosarcinia;o__Methanosarcinales;f__HR1;g__UBA7939;s__UBA7939 sp009649835	17.2555	0.905037	0.0188277	1837894	0.247483	0.920415	34.6756	0.160204
S11_4.05	405	SB_S4_bin39	Anaerobic Methanotrophs	HR1	d__Archaea;p__Halobacteriota;c__Methanosarcinia;o__Methanosarcinales;f__HR1;g__UBA7939;s__UBA7939 sp009649835	12.9982	0.811409	0.0150228	1837894	0.346956	0.958433	24.829	0.157924
SB_1	100	SB_S4_bin39	Anaerobic Methanotrophs	HR1	d__Archaea;p__Halobacteriota;c__Methanosarcinia;o__Methanosarcinales;f__HR1;g__UBA7939;s__UBA7939 sp009649835	15.8404	0.997579	0.00718714	1837894	0.571237	0.956828	12.7151	0.18485
SB_1.5	150	SB_S4_bin39	Anaerobic Methanotrophs	HR1	d__Archaea;p__Halobacteriota;c__Methanosarcinia;o__Methanosarcinales;f__HR1;g__UBA7939;s__UBA7939 sp009649835	10.4479	0.971091	0.0168961	1837894	0.489009	0.978508	24.7979	0.172855
SF_0.01	1	SB_S4_bin39	Anaerobic Methanotrophs	HR1	d__Archaea;p__Halobacteriota;c__Methanosarcinia;o__Methanosarcinales;f__HR1;g__UBA7939;s__UBA7939 sp009649835	34.2385	0.947619	0.0232044	1837894	0.145158	0.84847	52.6233	0.162019
SF_0.07	7	SB_S4_bin39	Anaerobic Methanotrophs	HR1	d__Archaea;p__Halobacteriota;c__Methanosarcinia;o__Methanosarcinales;f__HR1;g__UBA7939;s__UBA7939 sp009649835	53.1264	0.96863	0.0249663	1837894	0.112176	0.764672	56.438	0.154071
SF_0.09	9	SB_S4_bin39	Anaerobic Methanotrophs	HR1	d__Archaea;p__Halobacteriota;c__Methanosarcinia;o__Methanosarcinales;f__HR1;g__UBA7939;s__UBA7939 sp009649835	76.4268	0.972226	0.0242907	1837894	0.0985711	0.738973	57.0882	0.155573
SF_0.11	11	SB_S4_bin39	Anaerobic Methanotrophs	HR1	d__Archaea;p__Halobacteriota;c__Methanosarcinia;o__Methanosarcinales;f__HR1;g__UBA7939;s__UBA7939 sp009649835	15.3937	0.91072	0.0207151	1837894	0.169832	0.820156	32.5182	0.146851
SF_0.17	17	SB_S4_bin39	Anaerobic Methanotrophs	HR1	d__Archaea;p__Halobacteriota;c__Methanosarcinia;o__Methanosarcinales;f__HR1;g__UBA7939;s__UBA7939 sp009649835	55.9468	0.964898	0.0252284	1837894	0.156554	0.846953	62.2098	0.159168
SF_0.19	19	SB_S4_bin39	Anaerobic Methanotrophs	HR1	d__Archaea;p__Halobacteriota;c__Methanosarcinia;o__Methanosarcinales;f__HR1;g__UBA7939;s__UBA7939 sp009649835	22.8945	0.947681	0.0249925	1837894	0.169479	0.840945	48.8026	0.151438
SF_0.25	25	SB_S4_bin39	Anaerobic Methanotrophs	HR1	d__Archaea;p__Halobacteriota;c__Methanosarcinia;o__Methanosarcinales;f__HR1;g__UBA7939;s__UBA7939 sp009649835	57.6771	0.959112	0.0232276	1837894	0.114964	0.770196	52.25	0.153733
HM5_0.21	21	SB_S4_bin35	Anaerobic Methanotrophs	Methanosarcinaceae	d__Archaea;p__Halobacteriota;c__Methanosarcinia;o__Methanosarcinales;f__Methanosarcinaceae;g__;s__	14.7836	0.549009	0.0224455	2698462	0.304483	0.910243	20.1822	0.129041
S11_0.45	45	SB_S4_bin35	Anaerobic Methanotrophs	Methanosarcinaceae	d__Archaea;p__Halobacteriota;c__Methanosarcinia;o__Methanosarcinales;f__Methanosarcinaceae;g__;s__	14.3313	0.598383	0.0241747	2698462	0.175713	0.818011	23.1732	0.116821
S11_0.85	85	SB_S4_bin35	Anaerobic Methanotrophs	Methanosarcinaceae	d__Archaea;p__Halobacteriota;c__Methanosarcinia;o__Methanosarcinales;f__Methanosarcinaceae;g__;s__	17.8226	0.631359	0.0248032	2698462	0.174496	0.820299	26.9446	0.119974
S11_1.25	125	SB_S4_bin35	Anaerobic Methanotrophs	Methanosarcinaceae	d__Archaea;p__Halobacteriota;c__Methanosarcinia;o__Methanosarcinales;f__Methanosarcinaceae;g__;s__	45.9119	0.700933	0.0244853	2698462	0.172547	0.797257	34.6079	0.121344
S11_4.05	405	SB_S4_bin35	Anaerobic Methanotrophs	Methanosarcinaceae	d__Archaea;p__Halobacteriota;c__Methanosarcinia;o__Methanosarcinales;f__Methanosarcinaceae;g__;s__	19.0861	0.449221	0.0156361	2698462	0.410224	0.942084	13.2038	0.12628
SB_1	100	SB_S4_bin35	Anaerobic Methanotrophs	Methanosarcinaceae	d__Archaea;p__Halobacteriota;c__Methanosarcinia;o__Methanosarcinales;f__Methanosarcinaceae;g__;s__	86.2954	0.999923	0.00270946	2698462	0.795344	0.985138	4.38138	0.156184
SB_1.5	150	SB_S4_bin35	Anaerobic Methanotrophs	Methanosarcinaceae	d__Archaea;p__Halobacteriota;c__Methanosarcinia;o__Methanosarcinales;f__Methanosarcinaceae;g__;s__	10.0189	0.838768	0.0124896	2698462	0.45719	0.961256	14.32	0.147787
SF_0.17	17	SB_S4_bin35	Anaerobic Methanotrophs	Methanosarcinaceae	d__Archaea;p__Halobacteriota;c__Methanosarcinia;o__Methanosarcinales;f__Methanosarcinaceae;g__;s__	13.924	0.66173	0.0265932	2698462	0.163061	0.803227	25.9852	0.118553
S11_2.45	245	SB_S8_bin29	Anaerobic Methanotrophs	ANME-1	d__Archaea;p__Halobacteriota;c__Syntropharchaeia;o__ANME-1;f__ANME-1;g__JACGMN01;s__	22.268	0.134901	0.0231195	1435739	0.293641	0.878719	2.23718	0.225943
S11_2.85	285	SB_S8_bin29	Anaerobic Methanotrophs	ANME-1	d__Archaea;p__Halobacteriota;c__Syntropharchaeia;o__ANME-1;f__ANME-1;g__JACGMN01;s__	10.0227	0.126156	0.0109607	1435739	0.397366	0.930964	1.59012	0.208342
S11_3.25	325	SB_S8_bin29	Anaerobic Methanotrophs	ANME-1	d__Archaea;p__Halobacteriota;c__Syntropharchaeia;o__ANME-1;f__ANME-1;g__JACGMN01;s__	15.981	0.18742	0.0210471	1435739	0.313669	0.886288	1.97808	0.238603
S11_4.25	425	SB_S8_bin29	Anaerobic Methanotrophs	ANME-1	d__Archaea;p__Halobacteriota;c__Syntropharchaeia;o__ANME-1;f__ANME-1;g__JACGMN01;s__	14.0447	0.432961	0.0230997	1435739	0.366128	0.924006	5.37702	0.153395
SB_2.5	250	SB_S8_bin29	Anaerobic Methanotrophs	ANME-1	d__Archaea;p__Halobacteriota;c__Syntropharchaeia;o__ANME-1;f__ANME-1;g__JACGMN01;s__	20.4345	0.99839	0.00373254	1435739	0.603347	0.969542	6.67809	0.209086
SB_3.15	315	SB_S8_bin29	Anaerobic Methanotrophs	ANME-1	d__Archaea;p__Halobacteriota;c__Syntropharchaeia;o__ANME-1;f__ANME-1;g__JACGMN01;s__	18.5862	0.999223	0.00319212	1435739	0.591714	0.964071	5.94049	0.201161
D27_0.1	10	HMR20_21	Anaerobic Methanotrophs	ANME-1	d__Archaea;p__Halobacteriota;c__Syntropharchaeia;o__ANME-1;f__ANME-1;g__QENH01;s__QENH01 sp013139985	299.447	0.980407	0.0336341	1802276	0.118205	0.724403	87.1709	0.212274
D33_0.1	10	HMR20_21	Anaerobic Methanotrophs	ANME-1	d__Archaea;p__Halobacteriota;c__Syntropharchaeia;o__ANME-1;f__ANME-1;g__QENH01;s__QENH01 sp013139985	326.251	0.978302	0.0365731	1802276	0.113615	0.751034	97.9933	0.212729
D72_0.1	10	HMR20_21	Anaerobic Methanotrophs	ANME-1	d__Archaea;p__Halobacteriota;c__Syntropharchaeia;o__ANME-1;f__ANME-1;g__QENH01;s__QENH01 sp013139985	463.906	0.977703	0.0362467	1802276	0.10942	0.723561	96.5396	0.211139
D75_0.1	10	HMR20_21	Anaerobic Methanotrophs	ANME-1	d__Archaea;p__Halobacteriota;c__Syntropharchaeia;o__ANME-1;f__ANME-1;g__QENH01;s__QENH01 sp013139985	297.007	0.977248	0.0365448	1802276	0.11431	0.748844	97.2032	0.211686
HM1_0.19	19	HMR20_21	Anaerobic Methanotrophs	ANME-1	d__Archaea;p__Halobacteriota;c__Syntropharchaeia;o__ANME-1;f__ANME-1;g__QENH01;s__QENH01 sp013139985	89.7741	0.998202	0.00952521	1802276	0.336157	0.870068	27.3321	0.203567
HM1_0.26	26	HMR20_21	Anaerobic Methanotrophs	ANME-1	d__Archaea;p__Halobacteriota;c__Syntropharchaeia;o__ANME-1;f__ANME-1;g__QENH01;s__QENH01 sp013139985	53.0592	0.998567	0.00999887	1802276	0.363835	0.894911	29.2863	0.20113
HM1_0.28	28	HMR20_21	Anaerobic Methanotrophs	ANME-1	d__Archaea;p__Halobacteriota;c__Syntropharchaeia;o__ANME-1;f__ANME-1;g__QENH01;s__QENH01 sp013139985	73.5871	0.998845	0.0105362	1802276	0.335	0.875017	30.9109	0.202535
HM3_0.11	11	HMR20_21	Anaerobic Methanotrophs	ANME-1	d__Archaea;p__Halobacteriota;c__Syntropharchaeia;o__ANME-1;f__ANME-1;g__QENH01;s__QENH01 sp013139985	12.3247	0.979407	0.0175033	1802276	0.359176	0.935904	31.9024	0.192705
HM3_0.27	27	HMR20_21	Anaerobic Methanotrophs	ANME-1	d__Archaea;p__Halobacteriota;c__Syntropharchaeia;o__ANME-1;f__ANME-1;g__QENH01;s__QENH01 sp013139985	17.596	0.987039	0.0179265	1802276	0.355678	0.924708	39.4418	0.197612
HM5_0.01	1	HMR20_21	Anaerobic Methanotrophs	ANME-1	d__Archaea;p__Halobacteriota;c__Syntropharchaeia;o__ANME-1;f__ANME-1;g__QENH01;s__QENH01 sp013139985	27.5439	0.991777	0.0172175	1802276	0.39273	0.938285	44.7018	0.201519
HM5_0.05	5	HMR20_21	Anaerobic Methanotrophs	ANME-1	d__Archaea;p__Halobacteriota;c__Syntropharchaeia;o__ANME-1;f__ANME-1;g__QENH01;s__QENH01 sp013139985	77.5368	0.99851	0.0183031	1802276	0.367628	0.916477	54.945	0.205454
HM5_0.13	13	HMR20_21	Anaerobic Methanotrophs	ANME-1	d__Archaea;p__Halobacteriota;c__Syntropharchaeia;o__ANME-1;f__ANME-1;g__QENH01;s__QENH01 sp013139985	102.758	0.997755	0.0136545	1802276	0.331011	0.882362	40.8789	0.208891
HM5_0.29	29	HMR20_21	Anaerobic Methanotrophs	ANME-1	d__Archaea;p__Halobacteriota;c__Syntropharchaeia;o__ANME-1;f__ANME-1;g__QENH01;s__QENH01 sp013139985	66.6949	0.997783	0.0154427	1802276	0.364712	0.916028	49.1662	0.20456
S11_0.15	15	HMR20_21	Anaerobic Methanotrophs	ANME-1	d__Archaea;p__Halobacteriota;c__Syntropharchaeia;o__ANME-1;f__ANME-1;g__QENH01;s__QENH01 sp013139985	57.2893	0.966581	0.0219112	1802276	0.326441	0.942724	60.1279	0.208564
S11_0.45	45	HMR20_21	Anaerobic Methanotrophs	ANME-1	d__Archaea;p__Halobacteriota;c__Syntropharchaeia;o__ANME-1;f__ANME-1;g__QENH01;s__QENH01 sp013139985	99.882	0.970397	0.0290318	1802276	0.17622	0.852061	77.507	0.212182
S11_0.85	85	HMR20_21	Anaerobic Methanotrophs	ANME-1	d__Archaea;p__Halobacteriota;c__Syntropharchaeia;o__ANME-1;f__ANME-1;g__QENH01;s__QENH01 sp013139985	277.707	0.98009	0.0302138	1802276	0.152965	0.809145	84.0781	0.215587
S11_1.25	125	HMR20_21	Anaerobic Methanotrophs	ANME-1	d__Archaea;p__Halobacteriota;c__Syntropharchaeia;o__ANME-1;f__ANME-1;g__QENH01;s__QENH01 sp013139985	360.927	0.978265	0.0332375	1802276	0.13702	0.808494	93.0579	0.216625
S11_1.65	165	HMR20_21	Anaerobic Methanotrophs	ANME-1	d__Archaea;p__Halobacteriota;c__Syntropharchaeia;o__ANME-1;f__ANME-1;g__QENH01;s__QENH01 sp013139985	291.087	0.971835	0.0320799	1802276	0.16549	0.808381	81.3544	0.214388
S11_2.05	205	HMR20_21	Anaerobic Methanotrophs	ANME-1	d__Archaea;p__Halobacteriota;c__Syntropharchaeia;o__ANME-1;f__ANME-1;g__QENH01;s__QENH01 sp013139985	479.495	0.97441	0.0335228	1802276	0.160093	0.826243	92.3305	0.218762
S11_2.45	245	HMR20_21	Anaerobic Methanotrophs	ANME-1	d__Archaea;p__Halobacteriota;c__Syntropharchaeia;o__ANME-1;f__ANME-1;g__QENH01;s__QENH01 sp013139985	121.53	0.967223	0.0338937	1802276	0.157674	0.844799	89.4081	0.213946
S11_2.85	285	HMR20_21	Anaerobic Methanotrophs	ANME-1	d__Archaea;p__Halobacteriota;c__Syntropharchaeia;o__ANME-1;f__ANME-1;g__QENH01;s__QENH01 sp013139985	156.87	0.882504	0.0239472	1802276	0.309793	0.912028	53.4225	0.209752
S11_3.25	325	HMR20_21	Anaerobic Methanotrophs	ANME-1	d__Archaea;p__Halobacteriota;c__Syntropharchaeia;o__ANME-1;f__ANME-1;g__QENH01;s__QENH01 sp013139985	28.4615	0.806844	0.026548	1802276	0.289887	0.905405	42.1933	0.195085
S11_4.05	405	HMR20_21	Anaerobic Methanotrophs	ANME-1	d__Archaea;p__Halobacteriota;c__Syntropharchaeia;o__ANME-1;f__ANME-1;g__QENH01;s__QENH01 sp013139985	161.411	0.973644	0.0327562	1802276	0.195946	0.875177	89.625	0.21576
S11_4.25	425	HMR20_21	Anaerobic Methanotrophs	ANME-1	d__Archaea;p__Halobacteriota;c__Syntropharchaeia;o__ANME-1;f__ANME-1;g__QENH01;s__QENH01 sp013139985	534.072	0.970705	0.0283196	1802276	0.215481	0.82657	72.2093	0.222548
SB_1	100	HMR20_21	Anaerobic Methanotrophs	ANME-1	d__Archaea;p__Halobacteriota;c__Syntropharchaeia;o__ANME-1;f__ANME-1;g__QENH01;s__QENH01 sp013139985	57.7643	0.780071	0.00831209	1802276	0.615385	0.965057	15.5997	0.203292
SB_1.5	150	HMR20_21	Anaerobic Methanotrophs	ANME-1	d__Archaea;p__Halobacteriota;c__Syntropharchaeia;o__ANME-1;f__ANME-1;g__QENH01;s__QENH01 sp013139985	141.66	0.800406	0.00782197	1802276	0.533768	0.944742	15.8339	0.207157
SF_0.07	7	HMR20_21	Anaerobic Methanotrophs	ANME-1	d__Archaea;p__Halobacteriota;c__Syntropharchaeia;o__ANME-1;f__ANME-1;g__QENH01;s__QENH01 sp013139985	31.5111	0.965076	0.0334201	1802276	0.154495	0.84212	71.155	0.198973
SF_0.09	9	HMR20_21	Anaerobic Methanotrophs	ANME-1	d__Archaea;p__Halobacteriota;c__Syntropharchaeia;o__ANME-1;f__ANME-1;g__QENH01;s__QENH01 sp013139985	37.5371	0.974557	0.0323709	1802276	0.149563	0.84235	75.5134	0.201702
SF_0.17	17	HMR20_21	Anaerobic Methanotrophs	ANME-1	d__Archaea;p__Halobacteriota;c__Syntropharchaeia;o__ANME-1;f__ANME-1;g__QENH01;s__QENH01 sp013139985	37.9309	0.964782	0.0258763	1802276	0.241334	0.890715	59.6951	0.203214
SF_0.19	19	HMR20_21	Anaerobic Methanotrophs	ANME-1	d__Archaea;p__Halobacteriota;c__Syntropharchaeia;o__ANME-1;f__ANME-1;g__QENH01;s__QENH01 sp013139985	17.2295	0.93486	0.0256588	1802276	0.256683	0.883048	44.5886	0.190412
SF_0.25	25	HMR20_21	Anaerobic Methanotrophs	ANME-1	d__Archaea;p__Halobacteriota;c__Syntropharchaeia;o__ANME-1;f__ANME-1;g__QENH01;s__QENH01 sp013139985	15.4017	0.948786	0.0296038	1802276	0.220329	0.885543	51.1858	0.191569
SY5_0.01	1	HMR20_21	Anaerobic Methanotrophs	ANME-1	d__Archaea;p__Halobacteriota;c__Syntropharchaeia;o__ANME-1;f__ANME-1;g__QENH01;s__QENH01 sp013139985	21.0869	0.968089	0.0127572	1802276	0.370253	0.906877	27.6855	0.18919
SY5_0.05	5	HMR20_21	Anaerobic Methanotrophs	ANME-1	d__Archaea;p__Halobacteriota;c__Syntropharchaeia;o__ANME-1;f__ANME-1;g__QENH01;s__QENH01 sp013139985	224.462	0.99194	0.0116302	1802276	0.261766	0.804695	31.7732	0.19979
SY5_0.09	9	HMR20_21	Anaerobic Methanotrophs	ANME-1	d__Archaea;p__Halobacteriota;c__Syntropharchaeia;o__ANME-1;f__ANME-1;g__QENH01;s__QENH01 sp013139985	801.367	0.991915	0.0107493	1802276	0.239957	0.763363	29.2946	0.199349
SY5_0.13	13	HMR20_21	Anaerobic Methanotrophs	ANME-1	d__Archaea;p__Halobacteriota;c__Syntropharchaeia;o__ANME-1;f__ANME-1;g__QENH01;s__QENH01 sp013139985	995.586	0.994982	0.0150559	1802276	0.236105	0.77452	45.2173	0.197363
SY5_0.17	17	HMR20_21	Anaerobic Methanotrophs	ANME-1	d__Archaea;p__Halobacteriota;c__Syntropharchaeia;o__ANME-1;f__ANME-1;g__QENH01;s__QENH01 sp013139985	491.62	0.995755	0.0221726	1802276	0.252772	0.835485	61.389	0.204543
SY6_0.01	1	HMR20_21	Anaerobic Methanotrophs	ANME-1	d__Archaea;p__Halobacteriota;c__Syntropharchaeia;o__ANME-1;f__ANME-1;g__QENH01;s__QENH01 sp013139985	87.4695	0.97423	0.0114538	1802276	0.289631	0.840019	31.9085	0.199232
SY6_0.03	3	HMR20_21	Anaerobic Methanotrophs	ANME-1	d__Archaea;p__Halobacteriota;c__Syntropharchaeia;o__ANME-1;f__ANME-1;g__QENH01;s__QENH01 sp013139985	164.722	0.98302	0.011538	1802276	0.26741	0.817119	32.1249	0.198619
SY6_0.07	7	HMR20_21	Anaerobic Methanotrophs	ANME-1	d__Archaea;p__Halobacteriota;c__Syntropharchaeia;o__ANME-1;f__ANME-1;g__QENH01;s__QENH01 sp013139985	967.822	0.992835	0.0117364	1802276	0.225752	0.746601	32.095	0.198432
SY6_0.11	11	HMR20_21	Anaerobic Methanotrophs	ANME-1	d__Archaea;p__Halobacteriota;c__Syntropharchaeia;o__ANME-1;f__ANME-1;g__QENH01;s__QENH01 sp013139985	1521.42	0.995878	0.0157873	1802276	0.217372	0.753864	47.04	0.19715
SY6_0.15	15	HMR20_21	Anaerobic Methanotrophs	ANME-1	d__Archaea;p__Halobacteriota;c__Syntropharchaeia;o__ANME-1;f__ANME-1;g__QENH01;s__QENH01 sp013139985	340.067	0.994511	0.025091	1802276	0.22871	0.843443	68.1017	0.208174
SY6_0.19	19	HMR20_21	Anaerobic Methanotrophs	ANME-1	d__Archaea;p__Halobacteriota;c__Syntropharchaeia;o__ANME-1;f__ANME-1;g__QENH01;s__QENH01 sp013139985	472.261	0.993045	0.0261098	1802276	0.225271	0.837666	69.8356	0.2103
D33_0.1	10	HMR2_5	Anaerobic Methanotrophs	ANME-1	d__Archaea;p__Halobacteriota;c__Syntropharchaeia;o__ANME-1;f__ANME-1;g__QENJ01;s__	14.3183	0.553946	0.0328589	2164249	0.186051	0.821069	18.1407	0.200303
D72_0.1	10	HMR2_5	Anaerobic Methanotrophs	ANME-1	d__Archaea;p__Halobacteriota;c__Syntropharchaeia;o__ANME-1;f__ANME-1;g__QENJ01;s__	19.7696	0.793129	0.0330763	2164249	0.17002	0.802513	22.5011	0.193468
D75_0.1	10	HMR2_5	Anaerobic Methanotrophs	ANME-1	d__Archaea;p__Halobacteriota;c__Syntropharchaeia;o__ANME-1;f__ANME-1;g__QENJ01;s__	15.4859	0.560963	0.0323749	2164249	0.202785	0.835792	19.6013	0.201938
HM3_0.11	11	HMR2_5	Anaerobic Methanotrophs	ANME-1	d__Archaea;p__Halobacteriota;c__Syntropharchaeia;o__ANME-1;f__ANME-1;g__QENJ01;s__	22.1709	0.999021	0.00556256	2164249	0.578987	0.96639	15.5093	0.184171
HM5_0.01	1	HMR2_5	Anaerobic Methanotrophs	ANME-1	d__Archaea;p__Halobacteriota;c__Syntropharchaeia;o__ANME-1;f__ANME-1;g__QENJ01;s__	76.1173	0.99978	0.00688036	2164249	0.559831	0.954457	23.5047	0.184007
HM5_0.05	5	HMR2_5	Anaerobic Methanotrophs	ANME-1	d__Archaea;p__Halobacteriota;c__Syntropharchaeia;o__ANME-1;f__ANME-1;g__QENJ01;s__	162.028	0.99989	0.00804708	2164249	0.480614	0.926345	26.2479	0.179585
HM5_0.13	13	HMR2_5	Anaerobic Methanotrophs	ANME-1	d__Archaea;p__Halobacteriota;c__Syntropharchaeia;o__ANME-1;f__ANME-1;g__QENJ01;s__	238.166	0.999955	0.00588625	2164249	0.582616	0.938062	19.4562	0.177974
HM5_0.29	29	HMR2_5	Anaerobic Methanotrophs	ANME-1	d__Archaea;p__Halobacteriota;c__Syntropharchaeia;o__ANME-1;f__ANME-1;g__QENJ01;s__	41.2956	0.99958	0.0119412	2164249	0.403532	0.944765	36.1229	0.194274
S11_1.25	125	HMR2_5	Anaerobic Methanotrophs	ANME-1	d__Archaea;p__Halobacteriota;c__Syntropharchaeia;o__ANME-1;f__ANME-1;g__QENJ01;s__	11.32	0.73259	0.0160422	2164249	0.179444	0.833721	13.4	0.204127
S11_1.65	165	HMR2_5	Anaerobic Methanotrophs	ANME-1	d__Archaea;p__Halobacteriota;c__Syntropharchaeia;o__ANME-1;f__ANME-1;g__QENJ01;s__	10.0666	0.291775	0.0279164	2164249	0.211164	0.846118	7.71353	0.217703
S11_2.05	205	HMR2_5	Anaerobic Methanotrophs	ANME-1	d__Archaea;p__Halobacteriota;c__Syntropharchaeia;o__ANME-1;f__ANME-1;g__QENJ01;s__	15.2551	0.513785	0.0256234	2164249	0.217842	0.856156	10.8366	0.218935
S11_4.25	425	HMR2_5	Anaerobic Methanotrophs	ANME-1	d__Archaea;p__Halobacteriota;c__Syntropharchaeia;o__ANME-1;f__ANME-1;g__QENJ01;s__	14.499	0.350795	0.0243015	2164249	0.234195	0.856105	7.10316	0.211115
SY5_0.05	5	HMR2_5	Anaerobic Methanotrophs	ANME-1	d__Archaea;p__Halobacteriota;c__Syntropharchaeia;o__ANME-1;f__ANME-1;g__QENJ01;s__	16.3031	0.964674	0.0190753	2164249	0.241605	0.876995	33.4883	0.177415
SY5_0.09	9	HMR2_5	Anaerobic Methanotrophs	ANME-1	d__Archaea;p__Halobacteriota;c__Syntropharchaeia;o__ANME-1;f__ANME-1;g__QENJ01;s__	20.7931	0.972482	0.0197084	2164249	0.21778	0.846455	35.0912	0.179403
SY5_0.13	13	HMR2_5	Anaerobic Methanotrophs	ANME-1	d__Archaea;p__Halobacteriota;c__Syntropharchaeia;o__ANME-1;f__ANME-1;g__QENJ01;s__	46.6126	0.991524	0.0205984	2164249	0.200912	0.859545	50.8176	0.194576
SY5_0.17	17	HMR2_5	Anaerobic Methanotrophs	ANME-1	d__Archaea;p__Halobacteriota;c__Syntropharchaeia;o__ANME-1;f__ANME-1;g__QENJ01;s__	39.5701	0.966734	0.0202845	2164249	0.228112	0.870736	44.4644	0.190044
SY6_0.07	7	HMR2_5	Anaerobic Methanotrophs	ANME-1	d__Archaea;p__Halobacteriota;c__Syntropharchaeia;o__ANME-1;f__ANME-1;g__QENJ01;s__	36.1885	0.931955	0.0216403	2164249	0.206329	0.856959	45.12	0.185978
SY6_0.11	11	HMR2_5	Anaerobic Methanotrophs	ANME-1	d__Archaea;p__Halobacteriota;c__Syntropharchaeia;o__ANME-1;f__ANME-1;g__QENJ01;s__	145.388	0.99052	0.0230282	2164249	0.174638	0.830818	58.8223	0.206406
SY6_0.15	15	HMR2_5	Anaerobic Methanotrophs	ANME-1	d__Archaea;p__Halobacteriota;c__Syntropharchaeia;o__ANME-1;f__ANME-1;g__QENJ01;s__	51.3348	0.942882	0.0217969	2164249	0.213254	0.867702	49.1561	0.195625
SY6_0.19	19	HMR2_5	Anaerobic Methanotrophs	ANME-1	d__Archaea;p__Halobacteriota;c__Syntropharchaeia;o__ANME-1;f__ANME-1;g__QENJ01;s__	54.3141	0.984161	0.0237462	2164249	0.196824	0.860796	56.1659	0.19952
D33_0.1	10	SB_Co_68	Anaerobic Methanotrophs	ANME-1	d__Archaea;p__Halobacteriota;c__Syntropharchaeia;o__ANME-1;f__ANME-1;g__QENJ01;s__	36.7399	0.865369	0.0301421	2658362	0.240818	0.89421	56.8057	0.182785
D72_0.1	10	SB_Co_68	Anaerobic Methanotrophs	ANME-1	d__Archaea;p__Halobacteriota;c__Syntropharchaeia;o__ANME-1;f__ANME-1;g__QENJ01;s__	41.3307	0.888203	0.031649	2658362	0.216083	0.883102	61.255	0.184235
D75_0.1	10	SB_Co_68	Anaerobic Methanotrophs	ANME-1	d__Archaea;p__Halobacteriota;c__Syntropharchaeia;o__ANME-1;f__ANME-1;g__QENJ01;s__	52.7376	0.878107	0.0301285	2658362	0.231613	0.897191	61.2061	0.186428
S11_1.65	165	SB_Co_68	Anaerobic Methanotrophs	ANME-1	d__Archaea;p__Halobacteriota;c__Syntropharchaeia;o__ANME-1;f__ANME-1;g__QENJ01;s__	14.1911	0.204251	0.0295724	2658362	0.22811	0.84936	9.21733	0.210121
S11_2.05	205	SB_Co_68	Anaerobic Methanotrophs	ANME-1	d__Archaea;p__Halobacteriota;c__Syntropharchaeia;o__ANME-1;f__ANME-1;g__QENJ01;s__	20.4527	0.2529	0.029718	2658362	0.236647	0.860006	11.448	0.21343
S11_2.45	245	SB_Co_68	Anaerobic Methanotrophs	ANME-1	d__Archaea;p__Halobacteriota;c__Syntropharchaeia;o__ANME-1;f__ANME-1;g__QENJ01;s__	18.4107	0.51531	0.026015	2658362	0.253228	0.85828	8.35063	0.20149
S11_3.25	325	SB_Co_68	Anaerobic Methanotrophs	ANME-1	d__Archaea;p__Halobacteriota;c__Syntropharchaeia;o__ANME-1;f__ANME-1;g__QENJ01;s__	14.3718	0.719783	0.0165641	2658362	0.293689	0.888517	18.8834	0.17459
S11_4.25	425	SB_Co_68	Anaerobic Methanotrophs	ANME-1	d__Archaea;p__Halobacteriota;c__Syntropharchaeia;o__ANME-1;f__ANME-1;g__QENJ01;s__	12.5519	0.349467	0.0254882	2658362	0.260848	0.870594	7.9233	0.207557
SB_0.6	60	SB_Co_68	Anaerobic Methanotrophs	ANME-1	d__Archaea;p__Halobacteriota;c__Syntropharchaeia;o__ANME-1;f__ANME-1;g__QENJ01;s__	237.085	0.995536	0.00134623	2658362	0.752955	0.972722	1.8865	0.251345
SB_1.5	150	SB_Co_68	Anaerobic Methanotrophs	ANME-1	d__Archaea;p__Halobacteriota;c__Syntropharchaeia;o__ANME-1;f__ANME-1;g__QENJ01;s__	33.4805	0.995461	0.00203064	2658362	0.681097	0.978978	4.17776	0.224259
SY6_0.11	11	SB_Co_68	Anaerobic Methanotrophs	ANME-1	d__Archaea;p__Halobacteriota;c__Syntropharchaeia;o__ANME-1;f__ANME-1;g__QENJ01;s__	25.4457	0.851047	0.0253688	2658362	0.226089	0.856287	38.7517	0.17685
SY6_0.15	15	SB_Co_68	Anaerobic Methanotrophs	ANME-1	d__Archaea;p__Halobacteriota;c__Syntropharchaeia;o__ANME-1;f__ANME-1;g__QENJ01;s__	12.6218	0.805279	0.0216962	2658362	0.237297	0.870125	27.845	0.165821
SY6_0.19	19	SB_Co_68	Anaerobic Methanotrophs	ANME-1	d__Archaea;p__Halobacteriota;c__Syntropharchaeia;o__ANME-1;f__ANME-1;g__QENJ01;s__	16.6943	0.828853	0.0240762	2658362	0.244531	0.871151	34.5325	0.169514
D33_0.1	10	SB_S4_bin22	Anaerobic Methanotrophs	ANME-1	d__Archaea;p__Halobacteriota;c__Syntropharchaeia;o__ANME-1;f__ANME-1;g__QEXZ01;s__	45.8114	0.724751	0.0249082	2328201	0.27967	0.860472	35.9531	0.164229
D72_0.1	10	SB_S4_bin22	Anaerobic Methanotrophs	ANME-1	d__Archaea;p__Halobacteriota;c__Syntropharchaeia;o__ANME-1;f__ANME-1;g__QEXZ01;s__	23.1549	0.722646	0.0281044	2328201	0.236832	0.845606	34.2281	0.161725
D75_0.1	10	SB_S4_bin22	Anaerobic Methanotrophs	ANME-1	d__Archaea;p__Halobacteriota;c__Syntropharchaeia;o__ANME-1;f__ANME-1;g__QEXZ01;s__	36.9684	0.726523	0.0262866	2328201	0.259655	0.856732	37.2051	0.164739
S11_0.85	85	SB_S4_bin22	Anaerobic Methanotrophs	ANME-1	d__Archaea;p__Halobacteriota;c__Syntropharchaeia;o__ANME-1;f__ANME-1;g__QEXZ01;s__	10.1411	0.646843	0.0287447	2328201	0.20207	0.870821	26.2233	0.164434
S11_1.25	125	SB_S4_bin22	Anaerobic Methanotrophs	ANME-1	d__Archaea;p__Halobacteriota;c__Syntropharchaeia;o__ANME-1;f__ANME-1;g__QEXZ01;s__	62.529	0.808639	0.0306799	2328201	0.199252	0.8479	54.4811	0.172152
S11_1.65	165	SB_S4_bin22	Anaerobic Methanotrophs	ANME-1	d__Archaea;p__Halobacteriota;c__Syntropharchaeia;o__ANME-1;f__ANME-1;g__QEXZ01;s__	179.987	0.857407	0.032147	2328201	0.176576	0.81894	67.4057	0.176273
S11_2.05	205	SB_S4_bin22	Anaerobic Methanotrophs	ANME-1	d__Archaea;p__Halobacteriota;c__Syntropharchaeia;o__ANME-1;f__ANME-1;g__QEXZ01;s__	294.861	0.883206	0.0322922	2328201	0.180225	0.817158	72.8683	0.179167
S11_2.45	245	SB_S4_bin22	Anaerobic Methanotrophs	ANME-1	d__Archaea;p__Halobacteriota;c__Syntropharchaeia;o__ANME-1;f__ANME-1;g__QEXZ01;s__	384.034	0.863971	0.0292517	2328201	0.189278	0.812643	61.5999	0.174312
S11_2.85	285	SB_S4_bin22	Anaerobic Methanotrophs	ANME-1	d__Archaea;p__Halobacteriota;c__Syntropharchaeia;o__ANME-1;f__ANME-1;g__QEXZ01;s__	140.354	0.725763	0.0229787	2328201	0.250303	0.86906	40.3466	0.168723
S11_3.25	325	SB_S4_bin22	Anaerobic Methanotrophs	ANME-1	d__Archaea;p__Halobacteriota;c__Syntropharchaeia;o__ANME-1;f__ANME-1;g__QEXZ01;s__	252.137	0.828419	0.0277803	2328201	0.190271	0.816177	55.3071	0.172738
S11_4.05	405	SB_S4_bin22	Anaerobic Methanotrophs	ANME-1	d__Archaea;p__Halobacteriota;c__Syntropharchaeia;o__ANME-1;f__ANME-1;g__QEXZ01;s__	57.7606	0.745804	0.0275048	2328201	0.210149	0.878824	48.7222	0.172695
S11_4.25	425	SB_S4_bin22	Anaerobic Methanotrophs	ANME-1	d__Archaea;p__Halobacteriota;c__Syntropharchaeia;o__ANME-1;f__ANME-1;g__QEXZ01;s__	129.56	0.732946	0.0237656	2328201	0.23907	0.844781	37.148	0.167012
SB_0.6	60	SB_S4_bin22	Anaerobic Methanotrophs	ANME-1	d__Archaea;p__Halobacteriota;c__Syntropharchaeia;o__ANME-1;f__ANME-1;g__QEXZ01;s__	1527.37	0.994792	0.00178709	2328201	0.903179	0.993245	4.03273	0.170951
SB_1	100	SB_S4_bin22	Anaerobic Methanotrophs	ANME-1	d__Archaea;p__Halobacteriota;c__Syntropharchaeia;o__ANME-1;f__ANME-1;g__QEXZ01;s__	81.4374	0.999175	0.00281978	2328201	0.726957	0.981444	8.07662	0.172753
SB_1.5	150	SB_S4_bin22	Anaerobic Methanotrophs	ANME-1	d__Archaea;p__Halobacteriota;c__Syntropharchaeia;o__ANME-1;f__ANME-1;g__QEXZ01;s__	23.554	0.997875	0.00521959	2328201	0.625462	0.972309	12.3563	0.175635
SB_2	200	SB_S4_bin22	Anaerobic Methanotrophs	ANME-1	d__Archaea;p__Halobacteriota;c__Syntropharchaeia;o__ANME-1;f__ANME-1;g__QEXZ01;s__	11.7023	0.99433	0.00795416	2328201	0.450426	0.951279	13.7286	0.166069
SY6_0.11	11	SB_S4_bin22	Anaerobic Methanotrophs	ANME-1	d__Archaea;p__Halobacteriota;c__Syntropharchaeia;o__ANME-1;f__ANME-1;g__QEXZ01;s__	22.7786	0.642704	0.0232034	2328201	0.219317	0.851386	22.221	0.162098
SY6_0.15	15	SB_S4_bin22	Anaerobic Methanotrophs	ANME-1	d__Archaea;p__Halobacteriota;c__Syntropharchaeia;o__ANME-1;f__ANME-1;g__QEXZ01;s__	15.3308	0.601906	0.0218319	2328201	0.236212	0.868569	18.3438	0.158894
SY6_0.19	19	SB_S4_bin22	Anaerobic Methanotrophs	ANME-1	d__Archaea;p__Halobacteriota;c__Syntropharchaeia;o__ANME-1;f__ANME-1;g__QEXZ01;s__	36.9395	0.659291	0.021184	2328201	0.235124	0.858288	24.049	0.160727
HM3_0.11	11	HMR2_10	Sulfate Reducing Bacteria	SEEP-SRB1c	d__Bacteria;p__Desulfobacterota;c__Desulfobacteria;o__C00003060;f__C00003060;g__;s__	11.194	0.97251	0.00319753	3973064	0.312689	0.935747	5.51891	0.223429
HM5_0.01	1	HMR2_10	Sulfate Reducing Bacteria	SEEP-SRB1c	d__Bacteria;p__Desulfobacterota;c__Desulfobacteria;o__C00003060;f__C00003060;g__;s__	15.2119	0.991376	0.00455258	3973064	0.325469	0.932967	8.89188	0.215316
HM5_0.05	5	HMR2_10	Sulfate Reducing Bacteria	SEEP-SRB1c	d__Bacteria;p__Desulfobacterota;c__Desulfobacteria;o__C00003060;f__C00003060;g__;s__	33.4885	0.998356	0.0049954	3973064	0.376133	0.938078	12.4858	0.224817
HM5_0.13	13	HMR2_10	Sulfate Reducing Bacteria	SEEP-SRB1c	d__Bacteria;p__Desulfobacterota;c__Desulfobacteria;o__C00003060;f__C00003060;g__;s__	40.0258	0.999348	0.00469844	3973064	0.454596	0.947841	11.997	0.227675
HM5_0.29	29	HMR2_10	Sulfate Reducing Bacteria	SEEP-SRB1c	d__Bacteria;p__Desulfobacterota;c__Desulfobacteria;o__C00003060;f__C00003060;g__;s__	11.6629	0.990448	0.00477268	3973064	0.283051	0.922829	8.85563	0.219977
SY6_0.11	11	HMR2_10	Sulfate Reducing Bacteria	SEEP-SRB1c	d__Bacteria;p__Desulfobacterota;c__Desulfobacteria;o__C00003060;f__C00003060;g__;s__	10.9418	0.8769	0.0163479	3973064	0.202417	0.859551	7.49824	0.185202
S11_1.65	165	S11_7_5	Sulfate Reducing Bacteria	SEEP-SRB1c	d__Bacteria;p__Desulfobacterota;c__Desulfobacteria;o__C00003060;f__C00003060;g__C00003060;s__	12.8697	0.951493	0.00595293	2382497	0.386225	0.953557	10.9549	0.207759
S11_2.05	205	S11_7_5	Sulfate Reducing Bacteria	SEEP-SRB1c	d__Bacteria;p__Desulfobacterota;c__Desulfobacteria;o__C00003060;f__C00003060;g__C00003060;s__	16.8899	0.996969	0.00723298	2382497	0.393689	0.954782	16.8567	0.208024
HM3_0.11	11	HMR6_18	Sulfate Reducing Bacteria	SEEP-SRB1c	d__Bacteria;p__Desulfobacterota;c__Desulfobacteria;o__C00003060;f__C00003106;g__C00003106;s__C00003106 sp001751015	12.0242	0.980023	0.0063998	2856899	0.268267	0.932119	11.9826	0.208175
HM5_0.01	1	HMR6_18	Sulfate Reducing Bacteria	SEEP-SRB1c	d__Bacteria;p__Desulfobacterota;c__Desulfobacteria;o__C00003060;f__C00003106;g__C00003106;s__C00003106 sp001751015	156.065	0.998192	0.00534078	2856899	0.528375	0.957236	16.1486	0.202737
HM5_0.05	5	HMR6_18	Sulfate Reducing Bacteria	SEEP-SRB1c	d__Bacteria;p__Desulfobacterota;c__Desulfobacteria;o__C00003060;f__C00003106;g__C00003106;s__C00003106 sp001751015	39.1903	0.993076	0.0073329	2856899	0.35731	0.938817	22.1982	0.212816
HM5_0.13	13	HMR6_18	Sulfate Reducing Bacteria	SEEP-SRB1c	d__Bacteria;p__Desulfobacterota;c__Desulfobacteria;o__C00003060;f__C00003106;g__C00003106;s__C00003106 sp001751015	26.9603	0.988782	0.00695466	2856899	0.345027	0.939216	19.1578	0.213869
HM5_0.21	21	HMR6_18	Sulfate Reducing Bacteria	SEEP-SRB1c	d__Bacteria;p__Desulfobacterota;c__Desulfobacteria;o__C00003060;f__C00003106;g__C00003106;s__C00003106 sp001751015	14.4357	0.974195	0.0067692	2856899	0.327444	0.933277	13.1538	0.212119
HM5_0.29	29	HMR6_18	Sulfate Reducing Bacteria	SEEP-SRB1c	d__Bacteria;p__Desulfobacterota;c__Desulfobacteria;o__C00003060;f__C00003106;g__C00003106;s__C00003106 sp001751015	43.1124	0.994847	0.00921405	2856899	0.398542	0.951718	28.6303	0.211486
HM3_0.35	35	HMR25_18	Sulfate Reducing Bacteria	Desulfatiglandales	d__Bacteria;p__Desulfobacterota;c__Desulfobacteria;o__Desulfatiglandales;f__B25-G16;g__B33-G16;s__	13.4615	0.995521	0.0148137	1697064	0.209788	0.876458	28.587	0.217452
SB_0.6	60	SB_Co_231	Sulfate Reducing Bacteria	Desulfatiglandales	d__Bacteria;p__Desulfobacterota;c__Desulfobacteria;o__Desulfatiglandales;f__Desulfatiglandaceae;g__;s__	17.6492	0.997969	0.00191868	4496912	0.845385	0.995773	3.44948	0.198447
SY5_0.05	5	SY_S20_40	Sulfate Reducing Bacteria	Desulfatiglandales	d__Bacteria;p__Desulfobacterota;c__Desulfobacteria;o__Desulfatiglandales;f__Desulfatiglandaceae;g__;s__	14.7174	0.968122	0.016747	2900697	0.293611	0.938726	30.2638	0.154914
HM1_0.19	19	SB_S3_bin12	Sulfate Reducing Bacteria	Desulfatiglandales	d__Bacteria;p__Desulfobacterota;c__Desulfobacteria;o__Desulfatiglandales;f__Desulfatiglandaceae;g__4484-190-2;s__	19.5986	0.78989	0.0308461	3675509	0.16796	0.881873	45.0044	0.156232
HM1_0.26	26	SB_S3_bin12	Sulfate Reducing Bacteria	Desulfatiglandales	d__Bacteria;p__Desulfobacterota;c__Desulfobacteria;o__Desulfatiglandales;f__Desulfatiglandaceae;g__4484-190-2;s__	11.0872	0.740296	0.0314593	3675509	0.168351	0.898528	35.9349	0.151735
HM1_0.28	28	SB_S3_bin12	Sulfate Reducing Bacteria	Desulfatiglandales	d__Bacteria;p__Desulfobacterota;c__Desulfobacteria;o__Desulfatiglandales;f__Desulfatiglandaceae;g__4484-190-2;s__	17.3139	0.780215	0.0316552	3675509	0.14647	0.879343	43.8998	0.154696
HM5_0.01	1	SB_S3_bin12	Sulfate Reducing Bacteria	Desulfatiglandales	d__Bacteria;p__Desulfobacterota;c__Desulfobacteria;o__Desulfatiglandales;f__Desulfatiglandaceae;g__4484-190-2;s__	24.0286	0.774832	0.0287493	3675509	0.198431	0.904752	45.576	0.159987
HM5_0.05	5	SB_S3_bin12	Sulfate Reducing Bacteria	Desulfatiglandales	d__Bacteria;p__Desulfobacterota;c__Desulfobacteria;o__Desulfatiglandales;f__Desulfatiglandaceae;g__4484-190-2;s__	36.9309	0.821977	0.0291145	3675509	0.196516	0.896387	53.4816	0.162207
HM5_0.13	13	SB_S3_bin12	Sulfate Reducing Bacteria	Desulfatiglandales	d__Bacteria;p__Desulfobacterota;c__Desulfobacteria;o__Desulfatiglandales;f__Desulfatiglandaceae;g__4484-190-2;s__	13.0673	0.737439	0.0268504	3675509	0.234829	0.930375	35.508	0.159042
HY4_0.25	25	SB_S3_bin12	Sulfate Reducing Bacteria	Desulfatiglandales	d__Bacteria;p__Desulfobacterota;c__Desulfobacteria;o__Desulfatiglandales;f__Desulfatiglandaceae;g__4484-190-2;s__	14.8186	0.695542	0.0271344	3675509	0.164376	0.879146	33.2591	0.158965
S11_0.05	5	SB_S3_bin12	Sulfate Reducing Bacteria	Desulfatiglandales	d__Bacteria;p__Desulfobacterota;c__Desulfobacteria;o__Desulfatiglandales;f__Desulfatiglandaceae;g__4484-190-2;s__	12.8883	0.717001	0.0282031	3675509	0.171259	0.913277	35.4033	0.176666
S11_0.15	15	SB_S3_bin12	Sulfate Reducing Bacteria	Desulfatiglandales	d__Bacteria;p__Desulfobacterota;c__Desulfobacteria;o__Desulfatiglandales;f__Desulfatiglandaceae;g__4484-190-2;s__	26.7171	0.653911	0.0152485	3675509	0.361676	0.95992	24.6268	0.187753
S11_0.45	45	SB_S3_bin12	Sulfate Reducing Bacteria	Desulfatiglandales	d__Bacteria;p__Desulfobacterota;c__Desulfobacteria;o__Desulfatiglandales;f__Desulfatiglandaceae;g__4484-190-2;s__	10.7895	0.695171	0.0212836	3675509	0.254494	0.934847	24.9296	0.181044
S11_0.85	85	SB_S3_bin12	Sulfate Reducing Bacteria	Desulfatiglandales	d__Bacteria;p__Desulfobacterota;c__Desulfobacteria;o__Desulfatiglandales;f__Desulfatiglandaceae;g__4484-190-2;s__	15.8161	0.769629	0.0265693	3675509	0.194741	0.922092	38.4107	0.17848
S11_3.65	365	SB_S3_bin12	Sulfate Reducing Bacteria	Desulfatiglandales	d__Bacteria;p__Desulfobacterota;c__Desulfobacteria;o__Desulfatiglandales;f__Desulfatiglandaceae;g__4484-190-2;s__	10.0395	0.54435	0.00874123	3675509	0.652871	0.994643	10.1134	0.166961
SB_0.2	20	SB_S3_bin12	Sulfate Reducing Bacteria	Desulfatiglandales	d__Bacteria;p__Desulfobacterota;c__Desulfobacteria;o__Desulfatiglandales;f__Desulfatiglandaceae;g__4484-190-2;s__	14.7445	0.814171	0.0288861	3675509	0.20031	0.917852	40.8577	0.169269
SF_0.17	17	SB_S3_bin12	Sulfate Reducing Bacteria	Desulfatiglandales	d__Bacteria;p__Desulfobacterota;c__Desulfobacteria;o__Desulfatiglandales;f__Desulfatiglandaceae;g__4484-190-2;s__	18.301	0.741471	0.0309669	3675509	0.161861	0.910496	45.3257	0.166071
SY5_0.01	1	SB_S3_bin12	Sulfate Reducing Bacteria	Desulfatiglandales	d__Bacteria;p__Desulfobacterota;c__Desulfobacteria;o__Desulfatiglandales;f__Desulfatiglandaceae;g__4484-190-2;s__	11.5857	0.681943	0.0275212	3675509	0.161572	0.880023	28.0481	0.143866
SY5_0.05	5	SB_S3_bin12	Sulfate Reducing Bacteria	Desulfatiglandales	d__Bacteria;p__Desulfobacterota;c__Desulfobacteria;o__Desulfatiglandales;f__Desulfatiglandaceae;g__4484-190-2;s__	11.2179	0.721614	0.0290069	3675509	0.16206	0.887271	30.3601	0.144881
SY6_0.03	3	SB_S3_bin12	Sulfate Reducing Bacteria	Desulfatiglandales	d__Bacteria;p__Desulfobacterota;c__Desulfobacteria;o__Desulfatiglandales;f__Desulfatiglandaceae;g__4484-190-2;s__	10.5245	0.721518	0.0291561	3675509	0.160944	0.889861	29.6974	0.145001
SY6_0.07	7	SB_S3_bin12	Sulfate Reducing Bacteria	Desulfatiglandales	d__Bacteria;p__Desulfobacterota;c__Desulfobacteria;o__Desulfatiglandales;f__Desulfatiglandaceae;g__4484-190-2;s__	14.0384	0.77188	0.0299888	3675509	0.147256	0.886138	36.9154	0.147394
SY6_0.11	11	SB_S3_bin12	Sulfate Reducing Bacteria	Desulfatiglandales	d__Bacteria;p__Desulfobacterota;c__Desulfobacteria;o__Desulfatiglandales;f__Desulfatiglandaceae;g__4484-190-2;s__	14.4912	0.82515	0.0286193	3675509	0.174282	0.912451	41.4824	0.153026
SB_2	200	SB_S6_bin36	Sulfate Reducing Bacteria	Desulfatiglandales	d__Bacteria;p__Desulfobacterota;c__Desulfobacteria;o__Desulfatiglandales;f__Desulfatiglandaceae;g__JACNIU01;s__	44.2174	0.999343	0.00923506	3169173	0.502675	0.956948	23.2714	0.157384
SB_2.5	250	SB_S6_bin36	Sulfate Reducing Bacteria	Desulfatiglandales	d__Bacteria;p__Desulfobacterota;c__Desulfobacteria;o__Desulfatiglandales;f__Desulfatiglandaceae;g__JACNIU01;s__	12.5457	0.994436	0.00903355	3169173	0.367737	0.92947	14.9632	0.160199
HM1_0.03	3	HMR18_2	Sulfate Reducing Bacteria	Desulfobacterales	d__Bacteria;p__Desulfobacterota;c__Desulfobacteria;o__Desulfobacterales;f__ETH-SRB1;g__B13-G4;s__	26.0508	0.987431	0.0122768	2847031	0.32142	0.934382	32.7949	0.131753
HM1_0.11	11	HMR18_2	Sulfate Reducing Bacteria	Desulfobacterales	d__Bacteria;p__Desulfobacterota;c__Desulfobacteria;o__Desulfobacterales;f__ETH-SRB1;g__B13-G4;s__	58.6363	0.997432	0.00671482	2847031	0.421084	0.930175	20.8213	0.126831
HM1_0.19	19	HMR18_2	Sulfate Reducing Bacteria	Desulfobacterales	d__Bacteria;p__Desulfobacterota;c__Desulfobacteria;o__Desulfobacterales;f__ETH-SRB1;g__B13-G4;s__	79.4344	0.993952	0.0196985	2847031	0.255557	0.892465	54.8972	0.190566
HM1_0.26	26	HMR18_2	Sulfate Reducing Bacteria	Desulfobacterales	d__Bacteria;p__Desulfobacterota;c__Desulfobacteria;o__Desulfobacterales;f__ETH-SRB1;g__B13-G4;s__	30.8489	0.979964	0.0206079	2847031	0.209814	0.88772	49.7525	0.193743
HM1_0.28	28	HMR18_2	Sulfate Reducing Bacteria	Desulfobacterales	d__Bacteria;p__Desulfobacterota;c__Desulfobacteria;o__Desulfobacterales;f__ETH-SRB1;g__B13-G4;s__	43.8989	0.988308	0.0212928	2847031	0.211636	0.883961	55.5846	0.192257
HM3_0.11	11	HMR18_2	Sulfate Reducing Bacteria	Desulfobacterales	d__Bacteria;p__Desulfobacterota;c__Desulfobacteria;o__Desulfobacterales;f__ETH-SRB1;g__B13-G4;s__	28.4611	0.978201	0.0162822	2847031	0.272398	0.920277	41.1506	0.193243
HM3_0.19	19	HMR18_2	Sulfate Reducing Bacteria	Desulfobacterales	d__Bacteria;p__Desulfobacterota;c__Desulfobacteria;o__Desulfobacterales;f__ETH-SRB1;g__B13-G4;s__	12.9668	0.917773	0.0197731	2847031	0.210046	0.895007	28.9294	0.189606
HM3_0.27	27	HMR18_2	Sulfate Reducing Bacteria	Desulfobacterales	d__Bacteria;p__Desulfobacterota;c__Desulfobacteria;o__Desulfobacterales;f__ETH-SRB1;g__B13-G4;s__	63.5055	0.983584	0.0161854	2847031	0.269332	0.904681	44.303	0.19453
HM5_0.01	1	HMR18_2	Sulfate Reducing Bacteria	Desulfobacterales	d__Bacteria;p__Desulfobacterota;c__Desulfobacteria;o__Desulfobacterales;f__ETH-SRB1;g__B13-G4;s__	122.351	0.990643	0.0147294	2847031	0.286963	0.905696	41.4646	0.194359
HM5_0.05	5	HMR18_2	Sulfate Reducing Bacteria	Desulfobacterales	d__Bacteria;p__Desulfobacterota;c__Desulfobacteria;o__Desulfobacterales;f__ETH-SRB1;g__B13-G4;s__	133.886	0.989225	0.0184003	2847031	0.260004	0.898834	54.1227	0.192955
HM5_0.13	13	HMR18_2	Sulfate Reducing Bacteria	Desulfobacterales	d__Bacteria;p__Desulfobacterota;c__Desulfobacteria;o__Desulfobacterales;f__ETH-SRB1;g__B13-G4;s__	71.3903	0.983889	0.0181422	2847031	0.255544	0.904937	52.0303	0.194399
HM5_0.21	21	HMR18_2	Sulfate Reducing Bacteria	Desulfobacterales	d__Bacteria;p__Desulfobacterota;c__Desulfobacteria;o__Desulfobacterales;f__ETH-SRB1;g__B13-G4;s__	83.3052	0.976228	0.0167817	2847031	0.363744	0.93581	46.814	0.188222
HM5_0.29	29	HMR18_2	Sulfate Reducing Bacteria	Desulfobacterales	d__Bacteria;p__Desulfobacterota;c__Desulfobacteria;o__Desulfobacterales;f__ETH-SRB1;g__B13-G4;s__	86.0938	0.984283	0.0182161	2847031	0.262512	0.905613	53.1347	0.193435
HY4_0.25	25	HMR18_2	Sulfate Reducing Bacteria	Desulfobacterales	d__Bacteria;p__Desulfobacterota;c__Desulfobacteria;o__Desulfobacterales;f__ETH-SRB1;g__B13-G4;s__	17.5899	0.607191	0.0248199	2847031	0.152807	0.817383	21.3317	0.179927
SF_0.01	1	HMR18_2	Sulfate Reducing Bacteria	Desulfobacterales	d__Bacteria;p__Desulfobacterota;c__Desulfobacteria;o__Desulfobacterales;f__ETH-SRB1;g__B13-G4;s__	28.4074	0.780643	0.0267512	2847031	0.186864	0.851958	33.9066	0.186527
SF_0.07	7	HMR18_2	Sulfate Reducing Bacteria	Desulfobacterales	d__Bacteria;p__Desulfobacterota;c__Desulfobacteria;o__Desulfobacterales;f__ETH-SRB1;g__B13-G4;s__	24.6545	0.747809	0.0272876	2847031	0.160088	0.814158	29.4977	0.179757
SF_0.09	9	HMR18_2	Sulfate Reducing Bacteria	Desulfobacterales	d__Bacteria;p__Desulfobacterota;c__Desulfobacteria;o__Desulfobacterales;f__ETH-SRB1;g__B13-G4;s__	23.4932	0.712471	0.0261757	2847031	0.160813	0.819866	28.026	0.178813
SF_0.17	17	HMR18_2	Sulfate Reducing Bacteria	Desulfobacterales	d__Bacteria;p__Desulfobacterota;c__Desulfobacteria;o__Desulfobacterales;f__ETH-SRB1;g__B13-G4;s__	52.9272	0.758672	0.0246738	2847031	0.185754	0.835715	35.2416	0.182716
SF_0.19	19	HMR18_2	Sulfate Reducing Bacteria	Desulfobacterales	d__Bacteria;p__Desulfobacterota;c__Desulfobacteria;o__Desulfobacterales;f__ETH-SRB1;g__B13-G4;s__	19.9151	0.664819	0.0254808	2847031	0.170071	0.821435	24.7381	0.176603
SF_0.25	25	HMR18_2	Sulfate Reducing Bacteria	Desulfobacterales	d__Bacteria;p__Desulfobacterota;c__Desulfobacteria;o__Desulfobacterales;f__ETH-SRB1;g__B13-G4;s__	15.0097	0.629813	0.0237621	2847031	0.176327	0.843036	21.1582	0.177568
SY6_0.11	11	HMR18_2	Sulfate Reducing Bacteria	Desulfobacterales	d__Bacteria;p__Desulfobacterota;c__Desulfobacteria;o__Desulfobacterales;f__ETH-SRB1;g__B13-G4;s__	11.3253	0.87838	0.0251539	2847031	0.241583	0.911653	25.5737	0.175122
SY6_0.19	19	HMR18_2	Sulfate Reducing Bacteria	Desulfobacterales	d__Bacteria;p__Desulfobacterota;c__Desulfobacteria;o__Desulfobacterales;f__ETH-SRB1;g__B13-G4;s__	10.0082	0.666403	0.0255788	2847031	0.275592	0.902329	15.2194	0.162088
HM3_0.75	75	HMR26_10	Sulfate Reducing Bacteria	Desulfobacterales	d__Bacteria;p__Desulfobacterota;c__Desulfobacteria;o__Desulfobacterales;f__ETH-SRB1;g__ETH-SRB1;s__	26.194	0.999005	0.00708894	2591227	0.561252	0.972893	20.7496	0.166568
SB_2	200	HMR26_10	Sulfate Reducing Bacteria	Desulfobacterales	d__Bacteria;p__Desulfobacterota;c__Desulfobacteria;o__Desulfobacterales;f__ETH-SRB1;g__ETH-SRB1;s__	10.2113	0.742155	0.0160638	2591227	0.61809	0.979232	18.957	0.177423
HM1_0.03	3	HY4_Co_75	Sulfate Reducing Bacteria	Desulfobacterales	d__Bacteria;p__Desulfobacterota;c__Desulfobacteria;o__Desulfobacterales;f__Desulfobacteraceae;g__Desulfobacula;s__	68.0211	0.906181	0.0358455	2559916	0.145919	0.83989	88.5369	0.14193
HM1_0.11	11	HY4_Co_75	Sulfate Reducing Bacteria	Desulfobacterales	d__Bacteria;p__Desulfobacterota;c__Desulfobacteria;o__Desulfobacterales;f__Desulfobacteraceae;g__Desulfobacula;s__	54.3291	0.904181	0.035521	2559916	0.151828	0.848458	87.4654	0.141754
HM1_0.19	19	HY4_Co_75	Sulfate Reducing Bacteria	Desulfobacterales	d__Bacteria;p__Desulfobacterota;c__Desulfobacteria;o__Desulfobacterales;f__Desulfobacteraceae;g__Desulfobacula;s__	10.7849	0.901925	0.0314879	2559916	0.246844	0.923553	50.2977	0.140366
SY5_0.05	5	HY4_Co_75	Sulfate Reducing Bacteria	Desulfobacterales	d__Bacteria;p__Desulfobacterota;c__Desulfobacteria;o__Desulfobacterales;f__Desulfobacteraceae;g__Desulfobacula;s__	11.0872	0.882671	0.0296746	2559916	0.234119	0.900563	44.1858	0.129648
HM5_0.05	5	HY4_GJ_10_12	Sulfate Reducing Bacteria	Desulfobacterales	d__Bacteria;p__Desulfobacterota;c__Desulfobacteria;o__Desulfobacterales;f__UBA11574;g__S5133MH16;s__	10.7364	0.554887	0.0259827	3658587	0.228616	0.918877	21.4864	0.200624
HY4_0.25	25	HY4_GJ_10_12	Sulfate Reducing Bacteria	Desulfobacterales	d__Bacteria;p__Desulfobacterota;c__Desulfobacteria;o__Desulfobacterales;f__UBA11574;g__S5133MH16;s__	18.1509	0.994187	0.0120533	3658587	0.282897	0.912181	25.6476	0.205873
SF_0.17	17	HY4_GJ_10_12	Sulfate Reducing Bacteria	Desulfobacterales	d__Bacteria;p__Desulfobacterota;c__Desulfobacteria;o__Desulfobacterales;f__UBA11574;g__S5133MH16;s__	12.3625	0.744092	0.0218811	3658587	0.209539	0.893712	18.9497	0.207971
HM1_0.19	19	S11_4_8	Sulfate Reducing Bacteria	Desulfobacterales	d__Bacteria;p__Desulfobacterota;c__Desulfobacteria;o__Desulfobacterales;f__ETH-SRB1;g__JACNLL01;s__	10.9724	0.728311	0.0250866	1927160	0.215081	0.901154	25.9885	0.18491
HM5_0.05	5	S11_4_8	Sulfate Reducing Bacteria	Desulfobacterales	d__Bacteria;p__Desulfobacterota;c__Desulfobacteria;o__Desulfobacterales;f__ETH-SRB1;g__JACNLL01;s__	18.2656	0.782995	0.0269015	1927160	0.234666	0.91955	38.6885	0.188928
HM5_0.21	21	S11_4_8	Sulfate Reducing Bacteria	Desulfobacterales	d__Bacteria;p__Desulfobacterota;c__Desulfobacteria;o__Desulfobacterales;f__ETH-SRB1;g__JACNLL01;s__	50.1986	0.761755	0.0220746	1927160	0.367416	0.944977	37.4157	0.183154
HM5_0.29	29	S11_4_8	Sulfate Reducing Bacteria	Desulfobacterales	d__Bacteria;p__Desulfobacterota;c__Desulfobacteria;o__Desulfobacterales;f__ETH-SRB1;g__JACNLL01;s__	18.1998	0.764964	0.0252288	1927160	0.262724	0.924467	36.1356	0.188811
S11_0.45	45	S11_4_8	Sulfate Reducing Bacteria	Desulfobacterales	d__Bacteria;p__Desulfobacterota;c__Desulfobacteria;o__Desulfobacterales;f__ETH-SRB1;g__JACNLL01;s__	21.3503	0.984894	0.0080168	1927160	0.324639	0.909748	19.1307	0.201852
S11_0.85	85	S11_4_8	Sulfate Reducing Bacteria	Desulfobacterales	d__Bacteria;p__Desulfobacterota;c__Desulfobacteria;o__Desulfobacterales;f__ETH-SRB1;g__JACNLL01;s__	111.549	0.997905	0.00693153	1927160	0.368466	0.902877	19.3533	0.196073
S11_1.25	125	S11_4_8	Sulfate Reducing Bacteria	Desulfobacterales	d__Bacteria;p__Desulfobacterota;c__Desulfobacteria;o__Desulfobacterales;f__ETH-SRB1;g__JACNLL01;s__	126.851	0.995549	0.00717632	1927160	0.331881	0.889485	20.0378	0.195425
S11_1.65	165	S11_4_8	Sulfate Reducing Bacteria	Desulfobacterales	d__Bacteria;p__Desulfobacterota;c__Desulfobacteria;o__Desulfobacterales;f__ETH-SRB1;g__JACNLL01;s__	16.0188	0.947509	0.0148859	1927160	0.211086	0.86898	21.6604	0.198675
S11_2.05	205	S11_4_8	Sulfate Reducing Bacteria	Desulfobacterales	d__Bacteria;p__Desulfobacterota;c__Desulfobacteria;o__Desulfobacterales;f__ETH-SRB1;g__JACNLL01;s__	21.0114	0.926944	0.0175225	1927160	0.247126	0.890534	26.7544	0.198374
S11_2.45	245	S11_4_8	Sulfate Reducing Bacteria	Desulfobacterales	d__Bacteria;p__Desulfobacterota;c__Desulfobacteria;o__Desulfobacterales;f__ETH-SRB1;g__JACNLL01;s__	31.0649	0.88037	0.0212139	1927160	0.298683	0.908313	26.8955	0.191902
S11_2.85	285	S11_4_8	Sulfate Reducing Bacteria	Desulfobacterales	d__Bacteria;p__Desulfobacterota;c__Desulfobacteria;o__Desulfobacterales;f__ETH-SRB1;g__JACNLL01;s__	60.3241	0.9278	0.0145042	1927160	0.395036	0.947037	35.8336	0.198056
S11_3.25	325	S11_4_8	Sulfate Reducing Bacteria	Desulfobacterales	d__Bacteria;p__Desulfobacterota;c__Desulfobacteria;o__Desulfobacterales;f__ETH-SRB1;g__JACNLL01;s__	97.2072	0.942921	0.0141798	1927160	0.348783	0.923737	37.7192	0.193097
S11_3.65	365	S11_4_8	Sulfate Reducing Bacteria	Desulfobacterales	d__Bacteria;p__Desulfobacterota;c__Desulfobacteria;o__Desulfobacterales;f__ETH-SRB1;g__JACNLL01;s__	13.3147	0.546344	0.0101673	1927160	0.518533	0.980841	11.78	0.183306
S11_4.05	405	S11_4_8	Sulfate Reducing Bacteria	Desulfobacterales	d__Bacteria;p__Desulfobacterota;c__Desulfobacteria;o__Desulfobacterales;f__ETH-SRB1;g__JACNLL01;s__	66.026	0.965814	0.0140155	1927160	0.393654	0.952238	40.8689	0.19683
S11_4.25	425	S11_4_8	Sulfate Reducing Bacteria	Desulfobacterales	d__Bacteria;p__Desulfobacterota;c__Desulfobacteria;o__Desulfobacterales;f__ETH-SRB1;g__JACNLL01;s__	131.511	0.958854	0.0120722	1927160	0.357416	0.920263	33.0777	0.192479
SY5_0.13	13	S11_4_8	Sulfate Reducing Bacteria	Desulfobacterales	d__Bacteria;p__Desulfobacterota;c__Desulfobacteria;o__Desulfobacterales;f__ETH-SRB1;g__JACNLL01;s__	12.5127	0.6185	0.0244196	1927160	0.225749	0.868927	15.7377	0.178174
SY5_0.17	17	S11_4_8	Sulfate Reducing Bacteria	Desulfobacterales	d__Bacteria;p__Desulfobacterota;c__Desulfobacteria;o__Desulfobacterales;f__ETH-SRB1;g__JACNLL01;s__	21.5443	0.848651	0.0262634	1927160	0.260435	0.891331	25.8873	0.17766
SY6_0.11	11	S11_4_8	Sulfate Reducing Bacteria	Desulfobacterales	d__Bacteria;p__Desulfobacterota;c__Desulfobacteria;o__Desulfobacterales;f__ETH-SRB1;g__JACNLL01;s__	33.4743	0.903494	0.0248578	1927160	0.246719	0.877065	31.0613	0.184671
SY6_0.15	15	S11_4_8	Sulfate Reducing Bacteria	Desulfobacterales	d__Bacteria;p__Desulfobacterota;c__Desulfobacteria;o__Desulfobacterales;f__ETH-SRB1;g__JACNLL01;s__	31.4351	0.941042	0.0207881	1927160	0.260108	0.897712	37.0966	0.186194
SY6_0.19	19	S11_4_8	Sulfate Reducing Bacteria	Desulfobacterales	d__Bacteria;p__Desulfobacterota;c__Desulfobacteria;o__Desulfobacterales;f__ETH-SRB1;g__JACNLL01;s__	41.9359	0.941603	0.0209087	1927160	0.26095	0.893269	40.2971	0.18475
SB_1.5	150	SB_Co_23	Sulfate Reducing Bacteria	Desulfobacterales	d__Bacteria;p__Desulfobacterota;c__Desulfobacteria;o__Desulfobacterales;f__ETH-SRB1;g__;s__	11.8135	0.990266	0.00538242	2574562	0.346955	0.907085	7.53643	0.195218
HM5_0.05	5	SB_S2_bin30	Sulfate Reducing Bacteria	Desulfobacterales	d__Bacteria;p__Desulfobacterota;c__Desulfobacteria;o__Desulfobacterales;f__BuS5;g__;s__	17.3475	0.674771	0.0347758	3083512	0.214072	0.918884	42.8184	0.162745
SB_0.2	20	SB_S2_bin30	Sulfate Reducing Bacteria	Desulfobacterales	d__Bacteria;p__Desulfobacterota;c__Desulfobacteria;o__Desulfobacterales;f__BuS5;g__;s__	109.664	0.999333	0.0101177	3083512	0.418659	0.931245	29.769	0.183789
D33_0.1	10	SB_S3_bin18	Sulfate Reducing Bacteria	Desulfobacterales	d__Bacteria;p__Desulfobacterota;c__Desulfobacteria;o__Desulfobacterales;f__ETH-SRB1;g__JACNLL01;s__	25.1906	0.808958	0.0263263	2925288	0.226657	0.895803	40.5974	0.178956
D72_0.1	10	SB_S3_bin18	Sulfate Reducing Bacteria	Desulfobacterales	d__Bacteria;p__Desulfobacterota;c__Desulfobacteria;o__Desulfobacterales;f__ETH-SRB1;g__JACNLL01;s__	12.3336	0.766222	0.0270185	2925288	0.216357	0.902651	31.8406	0.175497
D75_0.1	10	SB_S3_bin18	Sulfate Reducing Bacteria	Desulfobacterales	d__Bacteria;p__Desulfobacterota;c__Desulfobacteria;o__Desulfobacterales;f__ETH-SRB1;g__JACNLL01;s__	20.0595	0.788709	0.0263842	2925288	0.222442	0.897142	37.9388	0.177147
HM5_0.05	5	SB_S3_bin18	Sulfate Reducing Bacteria	Desulfobacterales	d__Bacteria;p__Desulfobacterota;c__Desulfobacteria;o__Desulfobacterales;f__ETH-SRB1;g__JACNLL01;s__	20.1428	0.764729	0.0297474	2925288	0.209414	0.906841	41.8848	0.186147
HM5_0.21	21	SB_S3_bin18	Sulfate Reducing Bacteria	Desulfobacterales	d__Bacteria;p__Desulfobacterota;c__Desulfobacteria;o__Desulfobacterales;f__ETH-SRB1;g__JACNLL01;s__	34.2021	0.73989	0.024968	2925288	0.321321	0.929375	37.3341	0.182928
HM5_0.29	29	SB_S3_bin18	Sulfate Reducing Bacteria	Desulfobacterales	d__Bacteria;p__Desulfobacterota;c__Desulfobacteria;o__Desulfobacterales;f__ETH-SRB1;g__JACNLL01;s__	19.3459	0.754637	0.0293896	2925288	0.218332	0.908469	40.6316	0.186212
S11_0.15	15	SB_S3_bin18	Sulfate Reducing Bacteria	Desulfobacterales	d__Bacteria;p__Desulfobacterota;c__Desulfobacteria;o__Desulfobacterales;f__ETH-SRB1;g__JACNLL01;s__	13.7524	0.663412	0.0164433	2925288	0.337188	0.956387	21.6427	0.186941
S11_0.45	45	SB_S3_bin18	Sulfate Reducing Bacteria	Desulfobacterales	d__Bacteria;p__Desulfobacterota;c__Desulfobacteria;o__Desulfobacterales;f__ETH-SRB1;g__JACNLL01;s__	15.3793	0.785505	0.0182067	2925288	0.246276	0.916892	29.542	0.190954
S11_0.85	85	SB_S3_bin18	Sulfate Reducing Bacteria	Desulfobacterales	d__Bacteria;p__Desulfobacterota;c__Desulfobacteria;o__Desulfobacterales;f__ETH-SRB1;g__JACNLL01;s__	29.7064	0.842869	0.0211095	2925288	0.226802	0.89475	40.2986	0.189526
S11_1.25	125	SB_S3_bin18	Sulfate Reducing Bacteria	Desulfobacterales	d__Bacteria;p__Desulfobacterota;c__Desulfobacteria;o__Desulfobacterales;f__ETH-SRB1;g__JACNLL01;s__	47.5663	0.86693	0.0200302	2925288	0.234368	0.882703	42.5018	0.191821
S11_1.65	165	SB_S3_bin18	Sulfate Reducing Bacteria	Desulfobacterales	d__Bacteria;p__Desulfobacterota;c__Desulfobacteria;o__Desulfobacterales;f__ETH-SRB1;g__JACNLL01;s__	46.2869	0.874447	0.0215891	2925288	0.206384	0.885577	46.3226	0.194269
S11_2.05	205	SB_S3_bin18	Sulfate Reducing Bacteria	Desulfobacterales	d__Bacteria;p__Desulfobacterota;c__Desulfobacteria;o__Desulfobacterales;f__ETH-SRB1;g__JACNLL01;s__	69.4403	0.888877	0.0230355	2925288	0.222285	0.893191	53.2464	0.194063
S11_2.45	245	SB_S3_bin18	Sulfate Reducing Bacteria	Desulfobacterales	d__Bacteria;p__Desulfobacterota;c__Desulfobacteria;o__Desulfobacterales;f__ETH-SRB1;g__JACNLL01;s__	127.526	0.866513	0.0253282	2925288	0.252881	0.890184	51.049	0.189469
S11_2.85	285	SB_S3_bin18	Sulfate Reducing Bacteria	Desulfobacterales	d__Bacteria;p__Desulfobacterota;c__Desulfobacteria;o__Desulfobacterales;f__ETH-SRB1;g__JACNLL01;s__	148.137	0.806123	0.0229947	2925288	0.306166	0.915474	47.5191	0.188858
S11_3.25	325	SB_S3_bin18	Sulfate Reducing Bacteria	Desulfobacterales	d__Bacteria;p__Desulfobacterota;c__Desulfobacteria;o__Desulfobacterales;f__ETH-SRB1;g__JACNLL01;s__	175.339	0.863709	0.0265059	2925288	0.24651	0.882533	55.8701	0.189564
S11_3.65	365	SB_S3_bin18	Sulfate Reducing Bacteria	Desulfobacterales	d__Bacteria;p__Desulfobacterota;c__Desulfobacteria;o__Desulfobacterales;f__ETH-SRB1;g__JACNLL01;s__	32.5578	0.610437	0.0167887	2925288	0.476522	0.976707	25.23	0.187433
S11_4.05	405	SB_S3_bin18	Sulfate Reducing Bacteria	Desulfobacterales	d__Bacteria;p__Desulfobacterota;c__Desulfobacteria;o__Desulfobacterales;f__ETH-SRB1;g__JACNLL01;s__	92.0948	0.838733	0.023385	2925288	0.311051	0.92303	48.7579	0.191674
S11_4.25	425	SB_S3_bin18	Sulfate Reducing Bacteria	Desulfobacterales	d__Bacteria;p__Desulfobacterota;c__Desulfobacteria;o__Desulfobacterales;f__ETH-SRB1;g__JACNLL01;s__	145.53	0.851982	0.024989	2925288	0.273169	0.891722	50.9027	0.187805
SB_0.6	60	SB_S3_bin18	Sulfate Reducing Bacteria	Desulfobacterales	d__Bacteria;p__Desulfobacterota;c__Desulfobacteria;o__Desulfobacterales;f__ETH-SRB1;g__JACNLL01;s__	175.43	0.999443	0.00262406	2925288	0.813188	0.988738	7.10597	0.187511
SB_1.5	150	SB_S3_bin18	Sulfate Reducing Bacteria	Desulfobacterales	d__Bacteria;p__Desulfobacterota;c__Desulfobacteria;o__Desulfobacterales;f__ETH-SRB1;g__JACNLL01;s__	20.7654	0.981933	0.00947645	2925288	0.527514	0.963705	15.6214	0.194961
SY5_0.13	13	SB_S3_bin18	Sulfate Reducing Bacteria	Desulfobacterales	d__Bacteria;p__Desulfobacterota;c__Desulfobacteria;o__Desulfobacterales;f__ETH-SRB1;g__JACNLL01;s__	31.3515	0.78827	0.0244352	2925288	0.277429	0.912947	35.2946	0.179972
SY5_0.17	17	SB_S3_bin18	Sulfate Reducing Bacteria	Desulfobacterales	d__Bacteria;p__Desulfobacterota;c__Desulfobacteria;o__Desulfobacterales;f__ETH-SRB1;g__JACNLL01;s__	67.5173	0.814545	0.0238929	2925288	0.289711	0.905702	39.5147	0.17987
SY6_0.11	11	SB_S3_bin18	Sulfate Reducing Bacteria	Desulfobacterales	d__Bacteria;p__Desulfobacterota;c__Desulfobacteria;o__Desulfobacterales;f__ETH-SRB1;g__JACNLL01;s__	93.0562	0.873825	0.0255319	2925288	0.264393	0.893892	46.5626	0.183658
SY6_0.15	15	SB_S3_bin18	Sulfate Reducing Bacteria	Desulfobacterales	d__Bacteria;p__Desulfobacterota;c__Desulfobacteria;o__Desulfobacterales;f__ETH-SRB1;g__JACNLL01;s__	93.8496	0.845446	0.0243971	2925288	0.275708	0.900054	44.1392	0.181762
SY6_0.19	19	SB_S3_bin18	Sulfate Reducing Bacteria	Desulfobacterales	d__Bacteria;p__Desulfobacterota;c__Desulfobacteria;o__Desulfobacterales;f__ETH-SRB1;g__JACNLL01;s__	120.328	0.859535	0.0244179	2925288	0.270348	0.894248	46.2672	0.183025
SB_2.5	250	SB_S7_bin22	Sulfate Reducing Bacteria	Desulfobacterales	d__Bacteria;p__Desulfobacterota;c__Desulfobacteria;o__Desulfobacterales;f__Desulfobacteraceae;g__Desulfobacula;s__	14.7919	0.999648	0.00296559	3412406	0.768372	0.987285	1.89397	0.212397
HM5_0.05	5	SB_S7_bin23	Sulfate Reducing Bacteria	Desulfobacterales	d__Bacteria;p__Desulfobacterota;c__Desulfobacteria;o__Desulfobacterales;f__ETH-SRB1;g__JACNLL01;s__	15.5701	0.766933	0.0222902	3154987	0.243105	0.923035	34.1805	0.192212
HM5_0.21	21	SB_S7_bin23	Sulfate Reducing Bacteria	Desulfobacterales	d__Bacteria;p__Desulfobacterota;c__Desulfobacteria;o__Desulfobacterales;f__ETH-SRB1;g__JACNLL01;s__	17.6374	0.586043	0.0244558	3154987	0.361465	0.942681	22.1684	0.179046
HM5_0.29	29	SB_S7_bin23	Sulfate Reducing Bacteria	Desulfobacterales	d__Bacteria;p__Desulfobacterota;c__Desulfobacteria;o__Desulfobacterales;f__ETH-SRB1;g__JACNLL01;s__	10.7048	0.724999	0.0238227	3154987	0.247825	0.928111	27.4299	0.19055
S11_1.25	125	SB_S7_bin23	Sulfate Reducing Bacteria	Desulfobacterales	d__Bacteria;p__Desulfobacterota;c__Desulfobacteria;o__Desulfobacterales;f__ETH-SRB1;g__JACNLL01;s__	11.9611	0.477741	0.0191623	3154987	0.367765	0.927688	12.5357	0.186048
S11_2.45	245	SB_S7_bin23	Sulfate Reducing Bacteria	Desulfobacterales	d__Bacteria;p__Desulfobacterota;c__Desulfobacteria;o__Desulfobacterales;f__ETH-SRB1;g__JACNLL01;s__	16.6067	0.498173	0.0217181	3154987	0.328533	0.919297	15.7947	0.180641
S11_2.85	285	SB_S7_bin23	Sulfate Reducing Bacteria	Desulfobacterales	d__Bacteria;p__Desulfobacterota;c__Desulfobacteria;o__Desulfobacterales;f__ETH-SRB1;g__JACNLL01;s__	23.6912	0.463016	0.0185423	3154987	0.385286	0.947121	17.4837	0.182315
S11_3.25	325	SB_S7_bin23	Sulfate Reducing Bacteria	Desulfobacterales	d__Bacteria;p__Desulfobacterota;c__Desulfobacteria;o__Desulfobacterales;f__ETH-SRB1;g__JACNLL01;s__	28.0988	0.56739	0.0235125	3154987	0.313791	0.91792	24.5564	0.181894
S11_4.05	405	SB_S7_bin23	Sulfate Reducing Bacteria	Desulfobacterales	d__Bacteria;p__Desulfobacterota;c__Desulfobacteria;o__Desulfobacterales;f__ETH-SRB1;g__JACNLL01;s__	16.0799	0.499819	0.020901	3154987	0.361628	0.951805	20.2438	0.183254
S11_4.25	425	SB_S7_bin23	Sulfate Reducing Bacteria	Desulfobacterales	d__Bacteria;p__Desulfobacterota;c__Desulfobacteria;o__Desulfobacterales;f__ETH-SRB1;g__JACNLL01;s__	26.2243	0.554224	0.0220806	3154987	0.340571	0.924773	21.8876	0.179317
SB_2.5	250	SB_S7_bin23	Sulfate Reducing Bacteria	Desulfobacterales	d__Bacteria;p__Desulfobacterota;c__Desulfobacteria;o__Desulfobacterales;f__ETH-SRB1;g__JACNLL01;s__	26.0496	0.998726	0.0045972	3154987	0.674572	0.982014	9.79338	0.197974
SY6_0.11	11	SB_S7_bin23	Sulfate Reducing Bacteria	Desulfobacterales	d__Bacteria;p__Desulfobacterota;c__Desulfobacteria;o__Desulfobacterales;f__ETH-SRB1;g__JACNLL01;s__	14.6364	0.566516	0.0246208	3154987	0.286509	0.909856	17.666	0.17164
SY6_0.15	15	SB_S7_bin23	Sulfate Reducing Bacteria	Desulfobacterales	d__Bacteria;p__Desulfobacterota;c__Desulfobacteria;o__Desulfobacterales;f__ETH-SRB1;g__JACNLL01;s__	13.8619	0.571353	0.0250182	3154987	0.290864	0.912591	17.8153	0.172691
SY6_0.19	19	SB_S7_bin23	Sulfate Reducing Bacteria	Desulfobacterales	d__Bacteria;p__Desulfobacterota;c__Desulfobacteria;o__Desulfobacterales;f__ETH-SRB1;g__JACNLL01;s__	18.471	0.586489	0.024978	3154987	0.297596	0.909232	19.6999	0.169086
HM1_0.19	19	SF_Co_bin_63	Sulfate Reducing Bacteria	Desulfobacterales	d__Bacteria;p__Desulfobacterota;c__Desulfobacteria;o__Desulfobacterales;f__UBA11574;g__S5133MH16;s__S5133MH16 sp001751005	10.0796	0.954849	0.0152073	1848318	0.21489	0.922913	24.1333	0.196706
HM1_0.26	26	SF_Co_bin_63	Sulfate Reducing Bacteria	Desulfobacterales	d__Bacteria;p__Desulfobacterota;c__Desulfobacteria;o__Desulfobacterales;f__UBA11574;g__S5133MH16;s__S5133MH16 sp001751005	10.7562	0.961283	0.0110471	1848318	0.280629	0.936795	18.0992	0.195375
HM1_0.28	28	SF_Co_bin_63	Sulfate Reducing Bacteria	Desulfobacterales	d__Bacteria;p__Desulfobacterota;c__Desulfobacteria;o__Desulfobacterales;f__UBA11574;g__S5133MH16;s__S5133MH16 sp001751005	13.93	0.968613	0.0114836	1848318	0.310806	0.936721	22.3901	0.199813
SF_0.17	17	SF_Co_bin_63	Sulfate Reducing Bacteria	Desulfobacterales	d__Bacteria;p__Desulfobacterota;c__Desulfobacteria;o__Desulfobacterales;f__UBA11574;g__S5133MH16;s__S5133MH16 sp001751005	13.3549	0.980383	0.0111047	1848318	0.300182	0.948255	21.7874	0.198163
SY6_0.07	7	SF_Co_bin_63	Sulfate Reducing Bacteria	Desulfobacterales	d__Bacteria;p__Desulfobacterota;c__Desulfobacteria;o__Desulfobacterales;f__UBA11574;g__S5133MH16;s__S5133MH16 sp001751005	10.6659	0.959705	0.0145667	1848318	0.275784	0.931332	21.5693	0.193947
HM5_0.01	1	SY_Active_Co230	Sulfate Reducing Bacteria	Desulfobacterales	d__Bacteria;p__Desulfobacterota;c__Desulfobacteria;o__Desulfobacterales;f__SURF-7;g__;s__	16.7914	0.952033	0.0110406	3816448	0.311482	0.957889	23.7857	0.176865
SY5_0.05	5	SY_Active_Co230	Sulfate Reducing Bacteria	Desulfobacterales	d__Bacteria;p__Desulfobacterota;c__Desulfobacteria;o__Desulfobacterales;f__SURF-7;g__;s__	22.4562	0.995631	0.0116345	3816448	0.25758	0.943675	27.8096	0.164789
SY5_0.01	1	SY_Active_Co420	Sulfate Reducing Bacteria	Desulfobacterales	d__Bacteria;p__Desulfobacterota;c__Desulfobacteria;o__Desulfobacterales;f__B30-G6;g__;s__	12.6522	0.989945	0.00734613	4831859	0.218519	0.740672	8.7931	0.143624
SB_0.2	20	SB_Co_72	Sulfate Reducing Bacteria	Desulfobulbia	d__Bacteria;p__Desulfobacterota;c__Desulfobulbia;o__Desulfobulbales;f__Desulfobulbaceae;g__;s__	25.6405	0.997933	0.0111926	3522503	0.611257	0.97795	30.1025	0.150523
HM1_0.26	26	SY_Active_Co75	Sulfate Reducing Bacteria	Desulfobulbia	d__Bacteria;p__Desulfobacterota;c__Desulfobulbia;o__Desulfobulbales;f__Desulfurivibrionaceae;g__;s__	12.7772	0.944229	0.0179817	2283862	0.255682	0.916997	33.8492	0.173114
HM1_0.28	28	SY_Active_Co75	Sulfate Reducing Bacteria	Desulfobulbia	d__Bacteria;p__Desulfobacterota;c__Desulfobulbia;o__Desulfobulbales;f__Desulfurivibrionaceae;g__;s__	17.423	0.952115	0.0214779	2283862	0.266199	0.9382	48.6461	0.17867
HM5_0.01	1	SY_Active_Co75	Sulfate Reducing Bacteria	Desulfobulbia	d__Bacteria;p__Desulfobacterota;c__Desulfobulbia;o__Desulfobulbales;f__Desulfurivibrionaceae;g__;s__	25.9801	0.95114	0.0268333	2283862	0.251687	0.950987	65.4632	0.185378
HM5_0.05	5	SY_Active_Co75	Sulfate Reducing Bacteria	Desulfobulbia	d__Bacteria;p__Desulfobacterota;c__Desulfobulbia;o__Desulfobulbales;f__Desulfurivibrionaceae;g__;s__	30.4278	0.957339	0.0292508	2283862	0.232056	0.947481	72.5293	0.184142
HM5_0.13	13	SY_Active_Co75	Sulfate Reducing Bacteria	Desulfobulbia	d__Bacteria;p__Desulfobacterota;c__Desulfobulbia;o__Desulfobulbales;f__Desulfurivibrionaceae;g__;s__	13.6291	0.921401	0.0288369	2283862	0.249136	0.944503	52.7471	0.178333
HM5_0.29	29	SY_Active_Co75	Sulfate Reducing Bacteria	Desulfobulbia	d__Bacteria;p__Desulfobacterota;c__Desulfobulbia;o__Desulfobulbales;f__Desulfurivibrionaceae;g__;s__	16.4073	0.898739	0.0293383	2283862	0.256852	0.954089	55.7696	0.181592
SF_0.01	1	SY_Active_Co75	Sulfate Reducing Bacteria	Desulfobulbia	d__Bacteria;p__Desulfobacterota;c__Desulfobulbia;o__Desulfobulbales;f__Desulfurivibrionaceae;g__;s__	21.5605	0.938656	0.0257687	2283862	0.229162	0.933688	60.8307	0.185489
SF_0.17	17	SY_Active_Co75	Sulfate Reducing Bacteria	Desulfobulbia	d__Bacteria;p__Desulfobacterota;c__Desulfobulbia;o__Desulfobulbales;f__Desulfurivibrionaceae;g__;s__	17.4925	0.940025	0.0230054	2283862	0.257235	0.939435	50.5512	0.179811
SY5_0.05	5	SY_S20_27	Aerobic Methanotrophs	Gammaproteobacteria	d__Bacteria;p__Proteobacteria;c__Gammaproteobacteria;o__GCF-002020875;f__GRL18;g__GRL18;s__	29.8298	0.998207	0.0155773	3172356	0.315692	0.915168	40.9358	0.118504
SY5_0.09	9	SY_S20_27	Aerobic Methanotrophs	Gammaproteobacteria	d__Bacteria;p__Proteobacteria;c__Gammaproteobacteria;o__GCF-002020875;f__GRL18;g__GRL18;s__	15.4575	0.997763	0.0138418	3172356	0.298064	0.882644	29.0194	0.115995
SY5_0.05	5	SY_Active_Co39	Aerobic Methanotrophs	Gammaproteobacteria	d__Bacteria;p__Proteobacteria;c__Gammaproteobacteria;o__Methylococcales;f__Methylomonadaceae;g__;s__	11.0918	0.98639	0.0106082	4758758	0.23515	0.897612	17.3463	0.145508
SY5_0.01	1	SY_S18_9	Aerobic Methanotrophs	Gammaproteobacteria	d__Bacteria;p__Proteobacteria;c__Gammaproteobacteria;o__Methylococcales;f__Methylomonadaceae;g__Methyloprofundus;s__Methyloprofundus sp002189065	62.8423	0.995474	0.00366438	2281221	0.337925	0.869752	4.69398	0.274037

## Sheet: Fig 5;Supp fig 8b,12,13,15-17b
Summary of evolutionary metrics of pmoA, mcrA and dsrA genes.
Gene	Site	Depth	Genome	Type	Group	Classification	gene_length	coverage	breadth	breadth_minCov	nucl_diversity	pN/pS	pN	pS	SNVs/kbp	Major allele frequency
HMR2_5_000000000005_31	HM5_0.13	13	HMR2_5	mcrA	ANME-1	d__Archaea;p__Halobacteriota;c__Syntropharchaeia;o__ANME-1;f__ANME-1;g__QENJ01;s__	411	287.068	1	1	0.0100875	0.451439	0.0431655	0.0956175	53.528	0.908795
HMR2_5_000000000005_31	HM5_0.01	1	HMR2_5	mcrA	ANME-1	d__Archaea;p__Halobacteriota;c__Syntropharchaeia;o__ANME-1;f__ANME-1;g__QENJ01;s__	411	91.3309	1	1	0.0125713	0.419193	0.0400822	0.0956175	51.0949	0.876472
HMR2_5_000000000005_31	HM5_0.29	29	HMR2_5	mcrA	ANME-1	d__Archaea;p__Halobacteriota;c__Syntropharchaeia;o__ANME-1;f__ANME-1;g__QENJ01;s__	411	51.747	1	1	0.0223295	0.357182	0.0554985	0.155378	75.4258	0.813457
HMR2_5_000000000005_31	HM5_0.05	5	HMR2_5	mcrA	ANME-1	d__Archaea;p__Halobacteriota;c__Syntropharchaeia;o__ANME-1;f__ANME-1;g__QENJ01;s__	411	182.793	1	1	0.0176353	0.328319	0.0431655	0.131474	60.8273	0.850691
HMR2_5_000000000005_31	SY5_0.13	13	HMR2_5	mcrA	ANME-1	d__Archaea;p__Halobacteriota;c__Syntropharchaeia;o__ANME-1;f__ANME-1;g__QENJ01;s__	411	42.4331	1	1	0.0296441	0.317495	0.049332	0.155378	70.5596	0.692764
HMR2_5_000000000005_31	SY6_0.11	11	HMR2_5	mcrA	ANME-1	d__Archaea;p__Halobacteriota;c__Syntropharchaeia;o__ANME-1;f__ANME-1;g__QENJ01;s__	411	137.56	1	1	0.0306165	0.313243	0.0524152	0.167331	75.4258	0.71738
HMR2_5_000000000005_31	SY6_0.19	19	HMR2_5	mcrA	ANME-1	d__Archaea;p__Halobacteriota;c__Syntropharchaeia;o__ANME-1;f__ANME-1;g__QENJ01;s__	411	41.4161	1	1	0.0319335	0.29236	0.0524152	0.179283	77.8589	0.703122
HMR2_5_000000000005_31	SY5_0.17	17	HMR2_5	mcrA	ANME-1	d__Archaea;p__Halobacteriota;c__Syntropharchaeia;o__ANME-1;f__ANME-1;g__QENJ01;s__	411	34.5791	1	1	0.0268273	0.276391	0.0462487	0.167331	70.5596	0.731341
HMR2_5_000000000005_31	SY6_0.15	15	HMR2_5	mcrA	ANME-1	d__Archaea;p__Halobacteriota;c__Syntropharchaeia;o__ANME-1;f__ANME-1;g__QENJ01;s__	411	52.601	1	1	0.029501	0.275163	0.049332	0.179283	75.4258	0.730864
HMR2_5_000000000005_31	SY5_0.09	9	HMR2_5	mcrA	ANME-1	d__Archaea;p__Halobacteriota;c__Syntropharchaeia;o__ANME-1;f__ANME-1;g__QENJ01;s__	411	17.7105	1	1	0.0255553	0.257965	0.0339157	0.131474	53.528	0.70431
HMR2_5_000000000005_31	SY5_0.05	5	HMR2_5	mcrA	ANME-1	d__Archaea;p__Halobacteriota;c__Syntropharchaeia;o__ANME-1;f__ANME-1;g__QENJ01;s__	411	14.073	1	0.836983	0.0262031	0.257965	0.024666	0.0956175	38.9294	0.689465
HMR2_5_000000000005_31	SY6_0.07	7	HMR2_5	mcrA	ANME-1	d__Archaea;p__Halobacteriota;c__Syntropharchaeia;o__ANME-1;f__ANME-1;g__QENJ01;s__	411	32.6545	1	1	0.0298272	0.242791	0.049332	0.203187	80.292	0.753324
HMR2_5_000000000005_31	HM3_0.11	11	HMR2_5	mcrA	ANME-1	d__Archaea;p__Halobacteriota;c__Syntropharchaeia;o__ANME-1;f__ANME-1;g__QENJ01;s__	411	20.7226	1	1	0.00953889	0.206372	0.012333	0.059761	21.8978	0.841594
HMR2_5_000000000005_31	S11_1.25	125	HMR2_5	mcrA	ANME-1	d__Archaea;p__Halobacteriota;c__Syntropharchaeia;o__ANME-1;f__ANME-1;g__QENJ01;s__	411	4.618	1	0.36983	0.0110568	0.128983	0.00308325	0.0239044	7.29927	0.912963
HMR20_21_000000000231_24	SY5_0.05	5	HMR20_21	mcrA	ANME-1	d__Archaea;p__Halobacteriota;c__Syntropharchaeia;o__ANME-1;f__ANME-1;g__QENH01;s__QENH01 sp013139985	816	292.869	1	1	0.00526757	1.1866	0.0127592	0.0107527	12.2549	0.916355
HMR20_21_000000000231_24	SY6_0.07	7	HMR20_21	mcrA	ANME-1	d__Archaea;p__Halobacteriota;c__Syntropharchaeia;o__ANME-1;f__ANME-1;g__QENH01;s__QENH01 sp013139985	816	1253.39	1	1	0.00514761	1.03828	0.0111643	0.0107527	11.0294	0.927797
HMR20_21_000000000231_24	HM5_0.13	13	HMR20_21	mcrA	ANME-1	d__Archaea;p__Halobacteriota;c__Syntropharchaeia;o__ANME-1;f__ANME-1;g__QENH01;s__QENH01 sp013139985	816	107.971	1	1	0.0067811	0.889952	0.0239234	0.0268817	24.5098	0.907588
HMR20_21_000000000231_24	HM1_0.28	28	HMR20_21	mcrA	ANME-1	d__Archaea;p__Halobacteriota;c__Syntropharchaeia;o__ANME-1;f__ANME-1;g__QENH01;s__QENH01 sp013139985	816	86.0159	1	1	0.00297222	0.889952	0.00478469	0.00537634	4.90196	0.940173
HMR20_21_000000000231_24	SY6_0.01	1	HMR20_21	mcrA	ANME-1	d__Archaea;p__Halobacteriota;c__Syntropharchaeia;o__ANME-1;f__ANME-1;g__QENH01;s__QENH01 sp013139985	816	109.88	1	1	0.00500792	0.791069	0.0127592	0.016129	13.4804	0.917526
HMR20_21_000000000231_24	HM3_0.11	11	HMR20_21	mcrA	ANME-1	d__Archaea;p__Halobacteriota;c__Syntropharchaeia;o__ANME-1;f__ANME-1;g__QENH01;s__QENH01 sp013139985	816	15.2353	1	1	0.0123998	0.626263	0.030303	0.0483871	34.3137	0.842334
HMR20_21_000000000231_24	SY5_0.13	13	HMR20_21	mcrA	ANME-1	d__Archaea;p__Halobacteriota;c__Syntropharchaeia;o__ANME-1;f__ANME-1;g__QENH01;s__QENH01 sp013139985	816	1303.17	1	1	0.0112026	0.593301	0.0382775	0.0645161	44.1176	0.904248
HMR20_21_000000000231_24	SY6_0.11	11	HMR20_21	mcrA	ANME-1	d__Archaea;p__Halobacteriota;c__Syntropharchaeia;o__ANME-1;f__ANME-1;g__QENH01;s__QENH01 sp013139985	816	2031.45	1	1	0.0110386	0.593301	0.0350877	0.0591398	40.4412	0.908358
HMR20_21_000000000231_24	SY5_0.01	1	HMR20_21	mcrA	ANME-1	d__Archaea;p__Halobacteriota;c__Syntropharchaeia;o__ANME-1;f__ANME-1;g__QENH01;s__QENH01 sp013139985	816	30.9154	1	1	0.00904765	0.593301	0.0191388	0.0322581	22.0588	0.899966
HMR20_21_000000000231_24	SY6_0.03	3	HMR20_21	mcrA	ANME-1	d__Archaea;p__Halobacteriota;c__Syntropharchaeia;o__ANME-1;f__ANME-1;g__QENH01;s__QENH01 sp013139985	816	205.859	1	1	0.00484471	0.593301	0.00956938	0.016129	11.0294	0.934123
HMR20_21_000000000231_24	HM5_0.01	1	HMR20_21	mcrA	ANME-1	d__Archaea;p__Halobacteriota;c__Syntropharchaeia;o__ANME-1;f__ANME-1;g__QENH01;s__QENH01 sp013139985	816	27	1	1	0.0129555	0.502024	0.0350877	0.0698925	42.8922	0.840328
HMR20_21_000000000231_24	HM5_0.05	5	HMR20_21	mcrA	ANME-1	d__Archaea;p__Halobacteriota;c__Syntropharchaeia;o__ANME-1;f__ANME-1;g__QENH01;s__QENH01 sp013139985	816	83.3211	1	1	0.0192825	0.468396	0.0478469	0.102151	60.049	0.835032
HMR20_21_000000000231_24	HM5_0.29	29	HMR20_21	mcrA	ANME-1	d__Archaea;p__Halobacteriota;c__Syntropharchaeia;o__ANME-1;f__ANME-1;g__QENH01;s__QENH01 sp013139985	816	67.0993	1	1	0.0141344	0.466165	0.0350877	0.0752688	44.1176	0.847549
HMR20_21_000000000231_24	HM1_0.26	26	HMR20_21	mcrA	ANME-1	d__Archaea;p__Halobacteriota;c__Syntropharchaeia;o__ANME-1;f__ANME-1;g__QENH01;s__QENH01 sp013139985	816	53.9069	1	1	0.00200701	0.444976	0.00478469	0.0107527	6.12745	0.917242
HMR20_21_000000000231_24	SB_1.5	150	HMR20_21	mcrA	ANME-1	d__Archaea;p__Halobacteriota;c__Syntropharchaeia;o__ANME-1;f__ANME-1;g__QENH01;s__QENH01 sp013139985	816	147.689	1	1	0.00351032	0.415311	0.0111643	0.0268817	14.7059	0.978187
HMR20_21_000000000231_24	SY5_0.17	17	HMR20_21	mcrA	ANME-1	d__Archaea;p__Halobacteriota;c__Syntropharchaeia;o__ANME-1;f__ANME-1;g__QENH01;s__QENH01 sp013139985	816	699.099	1	1	0.0234889	0.399834	0.0494418	0.123656	66.1765	0.789315
HMR20_21_000000000231_24	SY6_0.15	15	HMR20_21	mcrA	ANME-1	d__Archaea;p__Halobacteriota;c__Syntropharchaeia;o__ANME-1;f__ANME-1;g__QENH01;s__QENH01 sp013139985	816	483.348	1	1	0.0282282	0.370813	0.0558214	0.150538	77.2059	0.769388
HMR20_21_000000000231_24	SY6_0.19	19	HMR20_21	mcrA	ANME-1	d__Archaea;p__Halobacteriota;c__Syntropharchaeia;o__ANME-1;f__ANME-1;g__QENH01;s__QENH01 sp013139985	816	679.305	1	1	0.0294946	0.368256	0.0574163	0.155914	79.6569	0.762126
HMR20_21_000000000231_24	HM3_0.27	27	HMR20_21	mcrA	ANME-1	d__Archaea;p__Halobacteriota;c__Syntropharchaeia;o__ANME-1;f__ANME-1;g__QENH01;s__QENH01 sp013139985	816	21.8039	1	1	0.0256153	0.367847	0.0494418	0.134409	68.6275	0.779376
HMR20_21_000000000231_24	SB_1	100	HMR20_21	mcrA	ANME-1	d__Archaea;p__Halobacteriota;c__Syntropharchaeia;o__ANME-1;f__ANME-1;g__QENH01;s__QENH01 sp013139985	816	56.413	1	1	0.00751898	0.362573	0.0175439	0.0483871	24.5098	0.959172
HMR20_21_000000000231_24	SF_0.19	19	HMR20_21	mcrA	ANME-1	d__Archaea;p__Halobacteriota;c__Syntropharchaeia;o__ANME-1;f__ANME-1;g__QENH01;s__QENH01 sp013139985	816	20.1127	1	1	0.0402986	0.352273	0.0606061	0.172043	85.7843	0.704478
HMR20_21_000000000231_24	S11_4.25	425	HMR20_21	mcrA	ANME-1	d__Archaea;p__Halobacteriota;c__Syntropharchaeia;o__ANME-1;f__ANME-1;g__QENH01;s__QENH01 sp013139985	816	926.982	1	1	0.0293752	0.340599	0.0494418	0.145161	71.0784	0.783912
HMR20_21_000000000231_24	S11_4.05	405	HMR20_21	mcrA	ANME-1	d__Archaea;p__Halobacteriota;c__Syntropharchaeia;o__ANME-1;f__ANME-1;g__QENH01;s__QENH01 sp013139985	816	239.589	1	1	0.035791	0.340276	0.062201	0.182796	89.4608	0.804552
HMR20_21_000000000231_24	S11_3.25	325	HMR20_21	mcrA	ANME-1	d__Archaea;p__Halobacteriota;c__Syntropharchaeia;o__ANME-1;f__ANME-1;g__QENH01;s__QENH01 sp013139985	816	24.2353	1	1	0.0265975	0.31947	0.0446571	0.139785	66.1765	0.787366
HMR20_21_000000000231_24	D33_0.1	10	HMR20_21	mcrA	ANME-1	d__Archaea;p__Halobacteriota;c__Syntropharchaeia;o__ANME-1;f__ANME-1;g__QENH01;s__QENH01 sp013139985	816	487.888	1	1	0.027668	0.31784	0.0478469	0.150538	71.0784	0.822217
HMR20_21_000000000231_24	S11_0.85	85	HMR20_21	mcrA	ANME-1	d__Archaea;p__Halobacteriota;c__Syntropharchaeia;o__ANME-1;f__ANME-1;g__QENH01;s__QENH01 sp013139985	816	343.812	1	1	0.0410592	0.311483	0.0669856	0.215054	100.49	0.753173
HMR20_21_000000000231_24	SF_0.09	9	HMR20_21	mcrA	ANME-1	d__Archaea;p__Halobacteriota;c__Syntropharchaeia;o__ANME-1;f__ANME-1;g__QENH01;s__QENH01 sp013139985	816	40.4498	1	1	0.0427378	0.311483	0.0669856	0.215054	100.49	0.770968
HMR20_21_000000000231_24	S11_2.85	285	HMR20_21	mcrA	ANME-1	d__Archaea;p__Halobacteriota;c__Syntropharchaeia;o__ANME-1;f__ANME-1;g__QENH01;s__QENH01 sp013139985	816	282.241	1	1	0.0297725	0.28738	0.0494418	0.172043	77.2059	0.784747
HMR20_21_000000000231_24	D75_0.1	10	HMR20_21	mcrA	ANME-1	d__Archaea;p__Halobacteriota;c__Syntropharchaeia;o__ANME-1;f__ANME-1;g__QENH01;s__QENH01 sp013139985	816	434.254	1	1	0.0275448	0.286762	0.046252	0.16129	72.3039	0.816679
HMR20_21_000000000231_24	S11_0.45	45	HMR20_21	mcrA	ANME-1	d__Archaea;p__Halobacteriota;c__Syntropharchaeia;o__ANME-1;f__ANME-1;g__QENH01;s__QENH01 sp013139985	816	133.158	1	1	0.0415147	0.282853	0.0653907	0.231183	102.941	0.76904
HMR20_21_000000000231_24	S11_2.45	245	HMR20_21	mcrA	ANME-1	d__Archaea;p__Halobacteriota;c__Syntropharchaeia;o__ANME-1;f__ANME-1;g__QENH01;s__QENH01 sp013139985	816	158.026	1	1	0.0353194	0.281438	0.0590112	0.209677	93.1373	0.813611
HMR20_21_000000000231_24	S11_0.15	15	HMR20_21	mcrA	ANME-1	d__Archaea;p__Halobacteriota;c__Syntropharchaeia;o__ANME-1;f__ANME-1;g__QENH01;s__QENH01 sp013139985	816	86.2267	1	1	0.0360209	0.274402	0.0590112	0.215054	94.3627	0.769958
HMR20_21_000000000231_24	SF_0.17	17	HMR20_21	mcrA	ANME-1	d__Archaea;p__Halobacteriota;c__Syntropharchaeia;o__ANME-1;f__ANME-1;g__QENH01;s__QENH01 sp013139985	816	40.6863	1	1	0.0384823	0.27193	0.0526316	0.193548	84.5588	0.724495
HMR20_21_000000000231_24	SF_0.25	25	HMR20_21	mcrA	ANME-1	d__Archaea;p__Halobacteriota;c__Syntropharchaeia;o__ANME-1;f__ANME-1;g__QENH01;s__QENH01 sp013139985	816	17.3811	1	1	0.0393441	0.26369	0.0510367	0.193548	83.3333	0.745689
HMR20_21_000000000231_24	SF_0.07	7	HMR20_21	mcrA	ANME-1	d__Archaea;p__Halobacteriota;c__Syntropharchaeia;o__ANME-1;f__ANME-1;g__QENH01;s__QENH01 sp013139985	816	37.5527	1	1	0.039792	0.256198	0.0606061	0.236559	100.49	0.783113
HMR20_21_000000000231_24	S11_2.05	205	HMR20_21	mcrA	ANME-1	d__Archaea;p__Halobacteriota;c__Syntropharchaeia;o__ANME-1;f__ANME-1;g__QENH01;s__QENH01 sp013139985	816	723.786	1	1	0.0373044	0.235972	0.0558214	0.236559	96.8137	0.822838
HMR20_21_000000000231_24	D72_0.1	10	HMR20_21	mcrA	ANME-1	d__Archaea;p__Halobacteriota;c__Syntropharchaeia;o__ANME-1;f__ANME-1;g__QENH01;s__QENH01 sp013139985	816	697.158	1	1	0.0279079	0.234198	0.0478469	0.204301	83.3333	0.836236
HMR20_21_000000000231_24	S11_1.25	125	HMR20_21	mcrA	ANME-1	d__Archaea;p__Halobacteriota;c__Syntropharchaeia;o__ANME-1;f__ANME-1;g__QENH01;s__QENH01 sp013139985	816	456.755	1	1	0.0430422	0.232667	0.0637959	0.274194	111.52	0.803569
HMR20_21_000000000231_24	D27_0.1	10	HMR20_21	mcrA	ANME-1	d__Archaea;p__Halobacteriota;c__Syntropharchaeia;o__ANME-1;f__ANME-1;g__QENH01;s__QENH01 sp013139985	816	459.422	1	1	0.0228549	0.207656	0.0334928	0.16129	62.5	0.841832
HMR20_21_000000000231_24	S11_1.65	165	HMR20_21	mcrA	ANME-1	d__Archaea;p__Halobacteriota;c__Syntropharchaeia;o__ANME-1;f__ANME-1;g__QENH01;s__QENH01 sp013139985	816	392.271	1	1	0.04157	0.206366	0.0510367	0.247312	95.5882	0.784514
SB_S4_bin22_000000000108_11	SB_1	100	SB_S4_bin22	mcrA	ANME-1	d__Archaea;p__Halobacteriota;c__Syntropharchaeia;o__ANME-1;f__ANME-1;g__QEXZ01;s__	1713	73.2726	1	1	0.00396422	0.153043	0.00449326	0.0293594	9.92411	0.929009
SB_S4_bin22_000000000108_11	SY6_0.15	15	SB_S4_bin22	mcrA	ANME-1	d__Archaea;p__Halobacteriota;c__Syntropharchaeia;o__ANME-1;f__ANME-1;g__QEXZ01;s__	1713	5.94337	0.88383	0.246351	0.0125288	0.14029	0.00299551	0.0213523	7.00525	0.885392
SB_S4_bin22_000000000108_11	SY6_0.11	11	SB_S4_bin22	mcrA	ANME-1	d__Archaea;p__Halobacteriota;c__Syntropharchaeia;o__ANME-1;f__ANME-1;g__QEXZ01;s__	1713	11.0899	0.986573	0.731465	0.0234056	0.0892752	0.0104843	0.117438	33.8587	0.786747
SB_S4_bin22_000000000108_11	S11_4.25	425	SB_S4_bin22	mcrA	ANME-1	d__Archaea;p__Halobacteriota;c__Syntropharchaeia;o__ANME-1;f__ANME-1;g__QEXZ01;s__	1713	220.057	1	1	0.0227207	0.0891251	0.0202197	0.226868	65.3824	0.83037
SB_S4_bin22_000000000108_11	S11_2.85	285	SB_S4_bin22	mcrA	ANME-1	d__Archaea;p__Halobacteriota;c__Syntropharchaeia;o__ANME-1;f__ANME-1;g__QEXZ01;s__	1713	202.518	1	1	0.0332629	0.087681	0.0262107	0.298932	85.8144	0.785801
SB_S4_bin22_000000000108_11	D33_0.1	10	SB_S4_bin22	mcrA	ANME-1	d__Archaea;p__Halobacteriota;c__Syntropharchaeia;o__ANME-1;f__ANME-1;g__QEXZ01;s__	1713	44.5844	1	1	0.0314836	0.0826706	0.0247129	0.298932	84.6468	0.802905
SB_S4_bin22_000000000108_11	SY6_0.19	19	SB_S4_bin22	mcrA	ANME-1	d__Archaea;p__Halobacteriota;c__Syntropharchaeia;o__ANME-1;f__ANME-1;g__QEXZ01;s__	1713	14.7151	0.963806	0.396381	0.0188795	0.0825233	0.00374438	0.0453737	12.843	0.840806
SB_S4_bin22_000000000108_11	S11_2.45	245	SB_S4_bin22	mcrA	ANME-1	d__Archaea;p__Halobacteriota;c__Syntropharchaeia;o__ANME-1;f__ANME-1;g__QEXZ01;s__	1713	991.947	1	1	0.0299612	0.0823719	0.0239641	0.290925	82.3117	0.815237
SB_S4_bin22_000000000108_11	S11_3.25	325	SB_S4_bin22	mcrA	ANME-1	d__Archaea;p__Halobacteriota;c__Syntropharchaeia;o__ANME-1;f__ANME-1;g__QEXZ01;s__	1713	834.507	1	1	0.0296914	0.0805366	0.0232152	0.288256	81.1442	0.799551
SB_S4_bin22_000000000108_11	D75_0.1	10	SB_S4_bin22	mcrA	ANME-1	d__Archaea;p__Halobacteriota;c__Syntropharchaeia;o__ANME-1;f__ANME-1;g__QEXZ01;s__	1713	59.8202	1	1	0.0338896	0.0779386	0.0262107	0.336299	93.9872	0.789694
SB_S4_bin22_000000000108_11	S11_1.25	125	SB_S4_bin22	mcrA	ANME-1	d__Archaea;p__Halobacteriota;c__Syntropharchaeia;o__ANME-1;f__ANME-1;g__QEXZ01;s__	1713	155.067	1	1	0.0398073	0.0748211	0.0299551	0.400356	110.917	0.775628
SB_S4_bin22_000000000108_11	D72_0.1	10	SB_S4_bin22	mcrA	ANME-1	d__Archaea;p__Halobacteriota;c__Syntropharchaeia;o__ANME-1;f__ANME-1;g__QEXZ01;s__	1713	41.0981	1	1	0.0346835	0.0746703	0.0247129	0.330961	91.6521	0.787753
SB_S4_bin22_000000000108_11	S11_0.85	85	SB_S4_bin22	mcrA	ANME-1	d__Archaea;p__Halobacteriota;c__Syntropharchaeia;o__ANME-1;f__ANME-1;g__QEXZ01;s__	1713	19.2242	0.948628	0.854641	0.0350425	0.0733045	0.0217174	0.296263	81.728	0.770369
SB_S4_bin22_000000000108_11	SB_1.5	150	SB_S4_bin22	mcrA	ANME-1	d__Archaea;p__Halobacteriota;c__Syntropharchaeia;o__ANME-1;f__ANME-1;g__QEXZ01;s__	1713	21.7653	1	1	0.00880574	0.0641324	0.00599101	0.0934164	25.1022	0.82606
SB_S4_bin22_000000000108_11	S11_1.65	165	SB_S4_bin22	mcrA	ANME-1	d__Archaea;p__Halobacteriota;c__Syntropharchaeia;o__ANME-1;f__ANME-1;g__QEXZ01;s__	1713	695.677	1	1	0.0362621	0.0625616	0.0247129	0.395018	105.663	0.804244
SB_S4_bin22_000000000108_11	S11_4.05	405	SB_S4_bin22	mcrA	ANME-1	d__Archaea;p__Halobacteriota;c__Syntropharchaeia;o__ANME-1;f__ANME-1;g__QEXZ01;s__	1713	239.639	1	1	0.0280209	0.0617789	0.017973	0.290925	77.6416	0.818927
SB_S4_bin22_000000000108_11	S11_2.05	205	SB_S4_bin22	mcrA	ANME-1	d__Archaea;p__Halobacteriota;c__Syntropharchaeia;o__ANME-1;f__ANME-1;g__QEXZ01;s__	1713	1663.04	1	1	0.0299623	0.0561158	0.0194708	0.346975	91.0683	0.813184
SB_S4_bin22_000000000108_11	SB_2	200	SB_S4_bin22	mcrA	ANME-1	d__Archaea;p__Halobacteriota;c__Syntropharchaeia;o__ANME-1;f__ANME-1;g__QEXZ01;s__	1713	10.0654	1	0.931115	0.0137412	0.0311755	0.00224663	0.0720641	17.5131	0.741902
SB_S8_bin29_000000000030_3	SB_3.15	315	SB_S8_bin29	mcrA	ANME-1	d__Archaea;p__Halobacteriota;c__Syntropharchaeia;o__ANME-1;f__ANME-1;g__JACGMN01;s__	1692	16.7955	1	1	0.00253386	0.0559091	0.000757576	0.0135501	3.5461	0.869193
SB_S8_bin29_000000000030_3	SB_2.5	250	SB_S8_bin29	mcrA	ANME-1	d__Archaea;p__Halobacteriota;c__Syntropharchaeia;o__ANME-1;f__ANME-1;g__JACGMN01;s__	1692	17.9486	1	1	0.00181032	0	0	0.0108401	2.36407	0.911538
S11_10_20_000000000022_3	HM1_0.19	19	S11_10_20	mcrA	ANME-2c	d__Archaea;p__Halobacteriota;c__Methanosarcinia;o__Methanosarcinales;f__ANME-2c;g__UBA203;s__	1686	10.5231	0.928233	0.433571	0.0360405	0.129752	0.013779	0.106195	34.4009	0.740281
S11_10_20_000000000022_3	HM5_0.29	29	S11_10_20	mcrA	ANME-2c	d__Archaea;p__Halobacteriota;c__Methanosarcinia;o__Methanosarcinales;f__ANME-2c;g__UBA203;s__	1686	17.3588	0.792408	0.594899	0.031496	0.112828	0.013779	0.122124	37.9597	0.79398
S11_10_20_000000000022_3	HM5_0.13	13	S11_10_20	mcrA	ANME-2c	d__Archaea;p__Halobacteriota;c__Methanosarcinia;o__Methanosarcinales;f__ANME-2c;g__UBA203;s__	1686	10.6026	0.874852	0.516607	0.0289423	0.100583	0.0114825	0.114159	34.4009	0.80382
S11_10_20_000000000022_3	HM5_0.21	21	S11_10_20	mcrA	ANME-2c	d__Archaea;p__Halobacteriota;c__Methanosarcinia;o__Methanosarcinales;f__ANME-2c;g__UBA203;s__	1686	18.6987	0.880783	0.718268	0.0352166	0.0975916	0.016841	0.172566	51.6014	0.780117
S11_10_20_000000000022_3	HM5_0.05	5	S11_10_20	mcrA	ANME-2c	d__Archaea;p__Halobacteriota;c__Methanosarcinia;o__Methanosarcinales;f__ANME-2c;g__UBA203;s__	1686	20.4276	0.960854	0.781732	0.0311749	0.0913073	0.0145445	0.159292	46.8565	0.767328
S11_10_20_000000000022_3	S11_4.05	405	S11_10_20	mcrA	ANME-2c	d__Archaea;p__Halobacteriota;c__Methanosarcinia;o__Methanosarcinales;f__ANME-2c;g__UBA203;s__	1686	29.9947	1	0.998814	0.0242815	0.0855511	0.0206685	0.241593	69.9881	0.777832
S11_10_20_000000000022_3	SY5_0.17	17	S11_10_20	mcrA	ANME-2c	d__Archaea;p__Halobacteriota;c__Methanosarcinia;o__Methanosarcinales;f__ANME-2c;g__UBA203;s__	1686	48.4063	1	1	0.0376284	0.0855074	0.0329166	0.384956	111.507	0.797987
S11_10_20_000000000022_3	S11_0.85	85	S11_10_20	mcrA	ANME-2c	d__Archaea;p__Halobacteriota;c__Methanosarcinia;o__Methanosarcinales;f__ANME-2c;g__UBA203;s__	1686	36.1548	1	1	0.0174237	0.0817677	0.0145445	0.177876	51.0083	0.805235
S11_10_20_000000000022_3	HM3_0.11	11	S11_10_20	mcrA	ANME-2c	d__Archaea;p__Halobacteriota;c__Methanosarcinia;o__Methanosarcinales;f__ANME-2c;g__UBA203;s__	1686	6.26572	0.820285	0.47153	0.0251406	0.0776297	0.00535851	0.0690265	19.573	0.75524
S11_10_20_000000000022_3	SY6_0.11	11	S11_10_20	mcrA	ANME-2c	d__Archaea;p__Halobacteriota;c__Methanosarcinia;o__Methanosarcinales;f__ANME-2c;g__UBA203;s__	1686	61.2295	1	1	0.0252616	0.0748572	0.0206685	0.276106	77.6987	0.829813
S11_10_20_000000000022_3	SY6_0.19	19	S11_10_20	mcrA	ANME-2c	d__Archaea;p__Halobacteriota;c__Methanosarcinia;o__Methanosarcinales;f__ANME-2c;g__UBA203;s__	1686	122.824	1	1	0.0294469	0.0707741	0.0206685	0.292035	81.2574	0.807221
S11_10_20_000000000022_3	SY6_0.15	15	S11_10_20	mcrA	ANME-2c	d__Archaea;p__Halobacteriota;c__Methanosarcinia;o__Methanosarcinales;f__ANME-2c;g__UBA203;s__	1686	91.4134	1	1	0.0252542	0.0685162	0.018372	0.268142	74.14	0.81921
S11_10_20_000000000022_3	HM3_0.27	27	S11_10_20	mcrA	ANME-2c	d__Archaea;p__Halobacteriota;c__Methanosarcinia;o__Methanosarcinales;f__ANME-2c;g__UBA203;s__	1686	10.2141	0.980427	0.570581	0.0187501	0.0600706	0.00382751	0.0637168	17.2005	0.825512
S11_10_20_000000000022_3	SY5_0.13	13	S11_10_20	mcrA	ANME-2c	d__Archaea;p__Halobacteriota;c__Methanosarcinia;o__Methanosarcinales;f__ANME-2c;g__UBA203;s__	1686	14.7752	1	1	0.0273101	0.0562612	0.012248	0.217699	58.1257	0.715308
S11_10_20_000000000022_3	S11_2.45	245	S11_10_20	mcrA	ANME-2c	d__Archaea;p__Halobacteriota;c__Methanosarcinia;o__Methanosarcinales;f__ANME-2c;g__UBA203;s__	1686	6.3879	0.985765	0.693357	0.023349	0.0560659	0.00535851	0.0955752	25.5042	0.644365
S11_10_20_000000000022_3	S11_2.85	285	S11_10_20	mcrA	ANME-2c	d__Archaea;p__Halobacteriota;c__Methanosarcinia;o__Methanosarcinales;f__ANME-2c;g__UBA203;s__	1686	131.341	1	1	0.0132175	0.0558075	0.00918602	0.164602	43.8909	0.822508
S11_10_20_000000000022_3	S11_4.25	425	S11_10_20	mcrA	ANME-2c	d__Archaea;p__Halobacteriota;c__Methanosarcinia;o__Methanosarcinales;f__ANME-2c;g__UBA203;s__	1686	32.0125	1	1	0.024543	0.054464	0.0130135	0.238938	63.4638	0.742176
S11_10_20_000000000022_3	HM1_0.28	28	S11_10_20	mcrA	ANME-2c	d__Archaea;p__Halobacteriota;c__Methanosarcinia;o__Methanosarcinales;f__ANME-2c;g__UBA203;s__	1686	8.01542	0.667853	0.447212	0.0275449	0.0531151	0.00535851	0.100885	26.6904	0.758315
S11_10_20_000000000022_3	S11_1.25	125	S11_10_20	mcrA	ANME-2c	d__Archaea;p__Halobacteriota;c__Methanosarcinia;o__Methanosarcinales;f__ANME-2c;g__UBA203;s__	1686	14.0647	1	0.963227	0.0175658	0.0438777	0.00535851	0.122124	31.4353	0.656633
S11_10_20_000000000022_3	S11_3.25	325	S11_10_20	mcrA	ANME-2c	d__Archaea;p__Halobacteriota;c__Methanosarcinia;o__Methanosarcinales;f__ANME-2c;g__UBA203;s__	1686	27.4057	1	1	0.0121523	0.0438777	0.00535851	0.122124	31.4353	0.779353
S11_10_20_000000000022_3	S11_2.05	205	S11_10_20	mcrA	ANME-2c	d__Archaea;p__Halobacteriota;c__Methanosarcinia;o__Methanosarcinales;f__ANME-2c;g__UBA203;s__	1686	9.55931	1	0.881969	0.00908812	0.0376094	0.0022965	0.0610619	15.4211	0.70563
S11_10_20_000000000022_3	HM5_0.01	1	S11_10_20	mcrA	ANME-2c	d__Archaea;p__Halobacteriota;c__Methanosarcinia;o__Methanosarcinales;f__ANME-2c;g__UBA203;s__	1686	12.5006	0.829181	0.456702	0.0106187	0.0144169	0.000765501	0.0530973	12.4555	0.916613
S11_6_25_000000000033_7	HM5_0.21	21	S11_6_25	mcrA	ANME-2c	d__Archaea;p__Halobacteriota;c__Methanosarcinia;o__Methanosarcinales;f__ANME-2c;g__UBA203;s__	1686	105.903	1	1	0.0559294	0.148241	0.0535714	0.361382	122.183	0.720932
S11_6_25_000000000033_7	SY6_0.15	15	S11_6_25	mcrA	ANME-2c	d__Archaea;p__Halobacteriota;c__Methanosarcinia;o__Methanosarcinales;f__ANME-2c;g__UBA203;s__	1686	68.3108	1	0.951957	0.048185	0.129493	0.0443878	0.342781	110.913	0.751441
S11_6_25_000000000033_7	SY6_0.19	19	S11_6_25	mcrA	ANME-2c	d__Archaea;p__Halobacteriota;c__Methanosarcinia;o__Methanosarcinales;f__ANME-2c;g__UBA203;s__	1686	119.991	1	0.986951	0.0445427	0.126444	0.0413265	0.326838	104.982	0.758191
S11_6_25_000000000033_7	SY5_0.17	17	S11_6_25	mcrA	ANME-2c	d__Archaea;p__Halobacteriota;c__Methanosarcinia;o__Methanosarcinales;f__ANME-2c;g__UBA203;s__	1686	117.35	1	1	0.0437887	0.125317	0.0436224	0.348096	111.507	0.772314
S11_6_25_000000000033_7	HM1_0.28	28	S11_6_25	mcrA	ANME-2c	d__Archaea;p__Halobacteriota;c__Methanosarcinia;o__Methanosarcinales;f__ANME-2c;g__UBA203;s__	1686	108.144	1	1	0.0362673	0.124804	0.0397959	0.318866	102.017	0.801022
S11_6_25_000000000033_7	HM5_0.29	29	S11_6_25	mcrA	ANME-2c	d__Archaea;p__Halobacteriota;c__Methanosarcinia;o__Methanosarcinales;f__ANME-2c;g__UBA203;s__	1686	168.523	1	1	0.0431027	0.123433	0.0459184	0.372011	118.624	0.801715
S11_6_25_000000000033_7	HM3_0.11	11	S11_6_25	mcrA	ANME-2c	d__Archaea;p__Halobacteriota;c__Methanosarcinia;o__Methanosarcinales;f__ANME-2c;g__UBA203;s__	1686	66.4004	1	1	0.035701	0.12195	0.0359694	0.294951	93.7129	0.783067
S11_6_25_000000000033_7	SY5_0.13	13	S11_6_25	mcrA	ANME-2c	d__Archaea;p__Halobacteriota;c__Methanosarcinia;o__Methanosarcinales;f__ANME-2c;g__UBA203;s__	1686	25.9887	1	1	0.0451391	0.11381	0.0375	0.329495	102.61	0.752867
S11_6_25_000000000033_7	HM1_0.26	26	S11_6_25	mcrA	ANME-2c	d__Archaea;p__Halobacteriota;c__Methanosarcinia;o__Methanosarcinales;f__ANME-2c;g__UBA203;s__	1686	76.1862	1	1	0.0357097	0.113315	0.0367347	0.324181	100.83	0.802655
S11_6_25_000000000033_7	HM1_0.19	19	S11_6_25	mcrA	ANME-2c	d__Archaea;p__Halobacteriota;c__Methanosarcinia;o__Methanosarcinales;f__ANME-2c;g__UBA203;s__	1686	145.401	1	1	0.0349677	0.109834	0.0344388	0.313552	96.6785	0.803548
S11_6_25_000000000033_7	HM3_0.27	27	S11_6_25	mcrA	ANME-2c	d__Archaea;p__Halobacteriota;c__Methanosarcinia;o__Methanosarcinales;f__ANME-2c;g__UBA203;s__	1686	133.192	1	1	0.0313264	0.106564	0.0283163	0.265722	81.2574	0.77943
S11_6_25_000000000033_7	HM5_0.05	5	S11_6_25	mcrA	ANME-2c	d__Archaea;p__Halobacteriota;c__Methanosarcinia;o__Methanosarcinales;f__ANME-2c;g__UBA203;s__	1686	220.416	1	1	0.0368851	0.103873	0.0336735	0.324181	98.4579	0.798174
S11_6_25_000000000033_7	HM5_0.01	1	S11_6_25	mcrA	ANME-2c	d__Archaea;p__Halobacteriota;c__Methanosarcinia;o__Methanosarcinales;f__ANME-2c;g__UBA203;s__	1686	144.88	1	1	0.0368403	0.0990755	0.0329082	0.332152	99.6441	0.794252
S11_6_25_000000000033_7	SY6_0.11	11	S11_6_25	mcrA	ANME-2c	d__Archaea;p__Halobacteriota;c__Methanosarcinia;o__Methanosarcinales;f__ANME-2c;g__UBA203;s__	1686	54.0753	1	1	0.0427912	0.0990035	0.0336735	0.340124	102.017	0.749639
S11_6_25_000000000033_7	HM1_0.11	11	S11_6_25	mcrA	ANME-2c	d__Archaea;p__Halobacteriota;c__Methanosarcinia;o__Methanosarcinales;f__ANME-2c;g__UBA203;s__	1686	37.4727	1	1	0.0281384	0.0971601	0.0214286	0.220549	65.8363	0.740404
S11_6_25_000000000033_7	HM5_0.13	13	S11_6_25	mcrA	ANME-2c	d__Archaea;p__Halobacteriota;c__Methanosarcinia;o__Methanosarcinales;f__ANME-2c;g__UBA203;s__	1686	185.846	1	1	0.0355814	0.0967714	0.0321429	0.332152	99.051	0.800815
S11_6_25_000000000033_7	S11_0.85	85	S11_6_25	mcrA	ANME-2c	d__Archaea;p__Halobacteriota;c__Methanosarcinia;o__Methanosarcinales;f__ANME-2c;g__UBA203;s__	1686	33.5083	1	1	0.0192809	0.0932991	0.017602	0.188663	55.7533	0.792007
S11_6_25_000000000033_7	HM1_0.03	3	S11_6_25	mcrA	ANME-2c	d__Archaea;p__Halobacteriota;c__Methanosarcinia;o__Methanosarcinales;f__ANME-2c;g__UBA203;s__	1686	34.7408	1	1	0.0284539	0.0880972	0.019898	0.225864	65.8363	0.753657
S11_6_25_000000000033_7	SF_0.07	7	S11_6_25	mcrA	ANME-2c	d__Archaea;p__Halobacteriota;c__Methanosarcinia;o__Methanosarcinales;f__ANME-2c;g__UBA203;s__	1686	76.2438	1	1	0.0264352	0.0796624	0.019898	0.249779	71.1744	0.785102
S11_6_25_000000000033_7	SF_0.01	1	S11_6_25	mcrA	ANME-2c	d__Archaea;p__Halobacteriota;c__Methanosarcinia;o__Methanosarcinales;f__ANME-2c;g__UBA203;s__	1686	55.7141	1	1	0.0296323	0.0771986	0.019898	0.25775	72.9537	0.758996
S11_6_25_000000000033_7	SF_0.25	25	S11_6_25	mcrA	ANME-2c	d__Archaea;p__Halobacteriota;c__Methanosarcinia;o__Methanosarcinales;f__ANME-2c;g__UBA203;s__	1686	30.618	1	1	0.027002	0.0752754	0.017602	0.233835	65.8363	0.753158
S11_6_25_000000000033_7	SF_0.09	9	S11_6_25	mcrA	ANME-2c	d__Archaea;p__Halobacteriota;c__Methanosarcinia;o__Methanosarcinales;f__ANME-2c;g__UBA203;s__	1686	68.134	1	1	0.028059	0.073472	0.0191327	0.260407	72.9537	0.781518
S11_6_25_000000000033_7	S11_1.65	165	S11_6_25	mcrA	ANME-2c	d__Archaea;p__Halobacteriota;c__Methanosarcinia;o__Methanosarcinales;f__ANME-2c;g__UBA203;s__	1686	31.4537	1	1	0.00737288	0.057602	0.00459184	0.0797166	21.3523	0.863573
HMR2_10_000000000020_5	HM3_0.11	11	HMR2_10	dsrA	SEEP-SRB1c	d__Bacteria;p__Desulfobacterota;c__Desulfobacteria;o__C00003060;f__C00003060;g__;s__	1323	11.0688	1	0.999244	0.00255204	0.15176	0.00383509	0.0252708	8.31444	0.817491
HMR2_10_000000000020_5	HM5_0.05	5	HMR2_10	dsrA	SEEP-SRB1c	d__Bacteria;p__Desulfobacterota;c__Desulfobacteria;o__C00003060;f__C00003060;g__;s__	1323	32.8821	1	1	0.000458611	0	0	0.00361011	0.755858	0.560976
HMR2_10_000000000020_5	HM5_0.13	13	HMR2_10	dsrA	SEEP-SRB1c	d__Bacteria;p__Desulfobacterota;c__Desulfobacteria;o__C00003060;f__C00003060;g__;s__	1323	45.9562	1	1	0.000899749	0	0	0.00361011	0.755858	0.714286
HMR2_10_000000000020_5	HM5_0.29	29	HMR2_10	dsrA	SEEP-SRB1c	d__Bacteria;p__Desulfobacterota;c__Desulfobacteria;o__C00003060;f__C00003060;g__;s__	1323	6.95389	0.950113	0.845805	0.00111055	0	0	0.00361011	0.755858	0.666667
HMR2_10_000000000020_5	SY6_0.11	11	HMR2_10	dsrA	SEEP-SRB1c	d__Bacteria;p__Desulfobacterota;c__Desulfobacteria;o__C00003060;f__C00003060;g__;s__	1323	3.62736	0.998488	0.256992	0.00756916	0	0	0.0108303	2.26757	0.671429
HMR6_18_000000000132_4	HM5_0.05	5	HMR6_18	dsrA	SEEP-SRB1c	d__Bacteria;p__Desulfobacterota;c__Desulfobacteria;o__C00003060;f__C00003106;g__C00003106;s__C00003106 sp001751015	687	32.409	1	1	0.00220694	0.383721	0.00550796	0.0143541	7.27802	0.913766
HMR6_18_000000000132_4	HM3_0.11	11	HMR6_18	dsrA	SEEP-SRB1c	d__Bacteria;p__Desulfobacterota;c__Desulfobacteria;o__C00003060;f__C00003106;g__C00003106;s__C00003106 sp001751015	687	9.97234	1	0.972344	0.00701088	0.255814	0.00917993	0.0358852	14.556	0.668911
HMR6_18_000000000132_4	HM5_0.29	29	HMR6_18	dsrA	SEEP-SRB1c	d__Bacteria;p__Desulfobacterota;c__Desulfobacteria;o__C00003060;f__C00003106;g__C00003106;s__C00003106 sp001751015	687	40.0306	1	1	0.00911465	0.22739	0.0146879	0.0645933	24.7453	0.843579
HMR6_18_000000000132_4	HM5_0.13	13	HMR6_18	dsrA	SEEP-SRB1c	d__Bacteria;p__Desulfobacterota;c__Desulfobacteria;o__C00003060;f__C00003106;g__C00003106;s__C00003106 sp001751015	687	31.821	1	1	0.00609434	0.17907	0.0128519	0.0717703	24.7453	0.872375
HMR6_18_000000000132_4	HM5_0.01	1	HMR6_18	dsrA	SEEP-SRB1c	d__Bacteria;p__Desulfobacterota;c__Desulfobacteria;o__C00003060;f__C00003106;g__C00003106;s__C00003106 sp001751015	687	180.972	1	1	0.00399162	0.170543	0.00734394	0.0430622	14.556	0.923748
S11_7_5_000000000012_7	S11_1.65	165	S11_7_5	dsrA	SEEP-SRB1c	d__Bacteria;p__Desulfobacterota;c__Desulfobacteria;o__C00003060;f__C00003060;g__C00003060;s__	1323	12.5231	1	1	0.00476806	0.0164474	0.000956938	0.0581818	12.8496	0.761725
S11_7_5_000000000012_7	S11_2.05	205	S11_7_5	dsrA	SEEP-SRB1c	d__Bacteria;p__Desulfobacterota;c__Desulfobacteria;o__C00003060;f__C00003060;g__C00003060;s__	1323	23.9962	1	1	0.000933433	0	0	0.0109091	2.26757	0.907706
HMR25_18_000000000024_5	HM3_0.35	35	HMR25_18	dsrA	Desulfatiglandales	d__Bacteria;p__Desulfobacterota;c__Desulfobacteria;o__Desulfatiglandales;f__B25-G16;g__B33-G16;s__	1419	19.7526	1	1	0.0230624	0.102722	0.0195266	0.190092	54.2636	0.709116
SB_S3_bin12_000000000627_4	HY4_0.25	25	SB_S3_bin12	dsrA	Desulfatiglandales	d__Bacteria;p__Desulfobacterota;c__Desulfobacteria;o__Desulfatiglandales;f__Desulfatiglandaceae;g__4484-190-2;s__	1422	7.48945	0.747539	0.447961	0.0163123	0.233185	0.0079858	0.0342466	13.3615	0.78647
SB_S3_bin12_000000000627_4	S11_0.15	15	SB_S3_bin12	dsrA	Desulfatiglandales	d__Bacteria;p__Desulfobacterota;c__Desulfobacteria;o__Desulfatiglandales;f__Desulfatiglandaceae;g__4484-190-2;s__	1422	21.3664	0.927567	0.843179	0.00560358	0.194321	0.0079858	0.0410959	14.7679	0.894685
SB_S3_bin12_000000000627_4	S11_0.45	45	SB_S3_bin12	dsrA	Desulfatiglandales	d__Bacteria;p__Desulfobacterota;c__Desulfobacteria;o__Desulfatiglandales;f__Desulfatiglandaceae;g__4484-190-2;s__	1422	7.71941	0.758087	0.52602	0.0129598	0.17273	0.00709849	0.0410959	14.0647	0.807918
SB_S3_bin12_000000000627_4	HM1_0.26	26	SB_S3_bin12	dsrA	Desulfatiglandales	d__Bacteria;p__Desulfobacterota;c__Desulfobacteria;o__Desulfatiglandales;f__Desulfatiglandaceae;g__4484-190-2;s__	1422	3.60619	0.57173	0.252461	0.0249981	0.151139	0.00621118	0.0410959	13.3615	0.754584
SB_S3_bin12_000000000627_4	SY5_0.01	1	SB_S3_bin12	dsrA	Desulfatiglandales	d__Bacteria;p__Desulfobacterota;c__Desulfobacteria;o__Desulfatiglandales;f__Desulfatiglandaceae;g__4484-190-2;s__	1422	4.28973	0.699015	0.352321	0.0121365	0.129547	0.00266193	0.0205479	6.32911	0.797211
SB_S3_bin12_000000000627_4	HM1_0.28	28	SB_S3_bin12	dsrA	Desulfatiglandales	d__Bacteria;p__Desulfobacterota;c__Desulfobacteria;o__Desulfatiglandales;f__Desulfatiglandaceae;g__4484-190-2;s__	1422	4.14627	0.589311	0.317159	0.0176808	0.111041	0.00266193	0.0239726	7.03235	0.794649
SB_S3_bin12_000000000627_4	HM5_0.05	5	SB_S3_bin12	dsrA	Desulfatiglandales	d__Bacteria;p__Desulfobacterota;c__Desulfobacteria;o__Desulfatiglandales;f__Desulfatiglandaceae;g__4484-190-2;s__	1422	10.0218	0.88045	0.45218	0.0208074	0.0987028	0.00709849	0.0719178	20.3938	0.77965
SB_S3_bin12_000000000627_4	HM5_0.13	13	SB_S3_bin12	dsrA	Desulfatiglandales	d__Bacteria;p__Desulfobacterota;c__Desulfobacteria;o__Desulfatiglandales;f__Desulfatiglandaceae;g__4484-190-2;s__	1422	5.39311	0.565401	0.372714	0.0213473	0.0971606	0.00532387	0.0547945	15.4712	0.766939
SB_S3_bin12_000000000627_4	SY6_0.03	3	SB_S3_bin12	dsrA	Desulfatiglandales	d__Bacteria;p__Desulfobacterota;c__Desulfobacteria;o__Desulfatiglandales;f__Desulfatiglandaceae;g__4484-190-2;s__	1422	3.35513	0.705345	0.279887	0.0252403	0.0942163	0.00354925	0.0376712	10.5485	0.764027
SB_S3_bin12_000000000627_4	S11_0.85	85	SB_S3_bin12	dsrA	Desulfatiglandales	d__Bacteria;p__Desulfobacterota;c__Desulfobacteria;o__Desulfatiglandales;f__Desulfatiglandaceae;g__4484-190-2;s__	1422	10.1814	0.994374	0.668073	0.0117526	0.0914453	0.00532387	0.0582192	16.1744	0.81997
SB_S3_bin12_000000000627_4	HM5_0.01	1	SB_S3_bin12	dsrA	Desulfatiglandales	d__Bacteria;p__Desulfobacterota;c__Desulfobacteria;o__Desulfatiglandales;f__Desulfatiglandaceae;g__4484-190-2;s__	1422	9.02532	0.637834	0.458509	0.0240974	0.09012	0.00709849	0.0787671	21.8003	0.767151
SB_S3_bin12_000000000627_4	SY6_0.11	11	SB_S3_bin12	dsrA	Desulfatiglandales	d__Bacteria;p__Desulfobacterota;c__Desulfobacteria;o__Desulfatiglandales;f__Desulfatiglandaceae;g__4484-190-2;s__	1422	4.26653	0.83474	0.487342	0.0219602	0.086365	0.00443656	0.0513699	14.0647	0.718593
SB_S3_bin12_000000000627_4	S11_0.05	5	SB_S3_bin12	dsrA	Desulfatiglandales	d__Bacteria;p__Desulfobacterota;c__Desulfobacteria;o__Desulfatiglandales;f__Desulfatiglandaceae;g__4484-190-2;s__	1422	9.52672	0.905767	0.642053	0.0144022	0.0818195	0.00532387	0.0650685	17.5809	0.748
SB_S3_bin12_000000000627_4	SB_0.2	20	SB_S3_bin12	dsrA	Desulfatiglandales	d__Bacteria;p__Desulfobacterota;c__Desulfobacteria;o__Desulfatiglandales;f__Desulfatiglandaceae;g__4484-190-2;s__	1422	9.85865	0.947961	0.616737	0.0172251	0.0706623	0.00532387	0.0753425	19.6906	0.718267
SB_S3_bin12_000000000627_4	SY5_0.05	5	SB_S3_bin12	dsrA	Desulfatiglandales	d__Bacteria;p__Desulfobacterota;c__Desulfobacteria;o__Desulfatiglandales;f__Desulfatiglandaceae;g__4484-190-2;s__	1422	3.56259	0.686357	0.209564	0.0238359	0.0706623	0.00266193	0.0376712	9.84529	0.778998
SB_S3_bin12_000000000627_4	SY6_0.07	7	SB_S3_bin12	dsrA	Desulfatiglandales	d__Bacteria;p__Desulfobacterota;c__Desulfobacteria;o__Desulfatiglandales;f__Desulfatiglandaceae;g__4484-190-2;s__	1422	4.37834	0.61744	0.379747	0.0202391	0.0681829	0.00443656	0.0650685	16.8776	0.763732
SB_S3_bin12_000000000627_4	HM1_0.19	19	SB_S3_bin12	dsrA	Desulfatiglandales	d__Bacteria;p__Desulfobacterota;c__Desulfobacteria;o__Desulfatiglandales;f__Desulfatiglandaceae;g__4484-190-2;s__	1422	7.82138	0.707454	0.399437	0.0226059	0.0616893	0.00443656	0.0719178	18.2841	0.754494
SY_S20_40_000000000336_1	SY5_0.05	5	SY_S20_40	dsrA	Desulfatiglandales	d__Bacteria;p__Desulfobacterota;c__Desulfobacteria;o__Desulfatiglandales;f__Desulfatiglandaceae;g__;s__	1017	20.1426	1	1	0.0214196	0.0410684	0.00865979	0.210863	50.1475	0.704327
HMR18_2_000000000113_3	HM5_0.13	13	HMR18_2	dsrA	Desulfobacterales	d__Bacteria;p__Desulfobacterota;c__Desulfobacteria;o__Desulfobacterales;f__ETH-SRB1;g__B13-G4;s__	1317	295.811	1	1	0.0394217	0.0876616	0.0337079	0.384522	107.062	0.781561
HMR18_2_000000000113_3	HM5_0.29	29	HMR18_2	dsrA	Desulfobacterales	d__Bacteria;p__Desulfobacterota;c__Desulfobacteria;o__Desulfobacterales;f__ETH-SRB1;g__B13-G4;s__	1317	295.894	1	1	0.0385793	0.092556	0.0365971	0.395405	111.617	0.786237
HMR18_2_000000000113_3	HM5_0.01	1	HMR18_2	dsrA	Desulfobacterales	d__Bacteria;p__Desulfobacterota;c__Desulfobacteria;o__Desulfobacterales;f__ETH-SRB1;g__B13-G4;s__	1317	321.446	1	1	0.0342016	0.093359	0.0308186	0.330109	93.3941	0.787252
HMR18_2_000000000113_3	HM1_0.03	3	HMR18_2	dsrA	Desulfobacterales	d__Bacteria;p__Desulfobacterota;c__Desulfobacteria;o__Desulfobacterales;f__ETH-SRB1;g__B13-G4;s__	1317	70.5619	1	1	0.0352554	0.0935535	0.035634	0.380895	107.821	0.80235
HMR18_2_000000000113_3	SY6_0.19	19	HMR18_2	dsrA	Desulfobacterales	d__Bacteria;p__Desulfobacterota;c__Desulfobacteria;o__Desulfobacterales;f__ETH-SRB1;g__B13-G4;s__	1317	47.6834	1	1	0.0177178	0.0960281	0.0163724	0.170496	48.5953	0.817933
HMR18_2_000000000113_3	HM1_0.26	26	HMR18_2	dsrA	Desulfobacterales	d__Bacteria;p__Desulfobacterota;c__Desulfobacteria;o__Desulfobacterales;f__ETH-SRB1;g__B13-G4;s__	1317	165.531	1	1	0.0441244	0.0967672	0.0375602	0.38815	110.858	0.758292
HMR18_2_000000000113_3	HM3_0.11	11	HMR18_2	dsrA	Desulfobacterales	d__Bacteria;p__Desulfobacterota;c__Desulfobacteria;o__Desulfobacterales;f__ETH-SRB1;g__B13-G4;s__	1317	83.8641	1	1	0.0372798	0.0991939	0.0327448	0.330109	94.9127	0.780294
HMR18_2_000000000113_3	HM1_0.19	19	HMR18_2	dsrA	Desulfobacterales	d__Bacteria;p__Desulfobacterota;c__Desulfobacteria;o__Desulfobacterales;f__ETH-SRB1;g__B13-G4;s__	1317	350.664	1	1	0.0425361	0.106196	0.0404494	0.380895	111.617	0.76535
HMR18_2_000000000113_3	SY6_0.11	11	HMR18_2	dsrA	Desulfobacterales	d__Bacteria;p__Desulfobacterota;c__Desulfobacteria;o__Desulfobacterales;f__ETH-SRB1;g__B13-G4;s__	1317	46.9605	1	1	0.0309906	0.107631	0.0288925	0.26844	78.9674	0.767334
HMR18_2_000000000113_3	HM5_0.21	21	HMR18_2	dsrA	Desulfobacterales	d__Bacteria;p__Desulfobacterota;c__Desulfobacteria;o__Desulfobacterales;f__ETH-SRB1;g__B13-G4;s__	1317	276.759	1	1	0.028722	0.107855	0.0250401	0.232164	68.3371	0.73898
HMR18_2_000000000113_3	SF_0.17	17	HMR18_2	dsrA	Desulfobacterales	d__Bacteria;p__Desulfobacterota;c__Desulfobacteria;o__Desulfobacterales;f__ETH-SRB1;g__B13-G4;s__	1317	495.018	1	1	0.0405798	0.107946	0.035634	0.330109	97.1906	0.752374
HMR18_2_000000000113_3	SF_0.19	19	HMR18_2	dsrA	Desulfobacterales	d__Bacteria;p__Desulfobacterota;c__Desulfobacteria;o__Desulfobacterales;f__ETH-SRB1;g__B13-G4;s__	1317	196.95	1	1	0.0425986	0.10899	0.0375602	0.344619	101.746	0.754295
HMR18_2_000000000113_3	HM5_0.05	5	HMR18_2	dsrA	Desulfobacterales	d__Bacteria;p__Desulfobacterota;c__Desulfobacteria;o__Desulfobacterales;f__ETH-SRB1;g__B13-G4;s__	1317	513.91	1	1	0.0395678	0.10948	0.0385233	0.351874	104.024	0.767859
HMR18_2_000000000113_3	HM1_0.11	11	HMR18_2	dsrA	Desulfobacterales	d__Bacteria;p__Desulfobacterota;c__Desulfobacteria;o__Desulfobacterales;f__ETH-SRB1;g__B13-G4;s__	1317	101.032	1	1	0.026937	0.109736	0.0298555	0.272068	80.486	0.81686
HMR18_2_000000000113_3	HM1_0.28	28	HMR18_2	dsrA	Desulfobacterales	d__Bacteria;p__Desulfobacterota;c__Desulfobacteria;o__Desulfobacterales;f__ETH-SRB1;g__B13-G4;s__	1317	261.079	1	1	0.0432698	0.10977	0.0414125	0.377267	111.617	0.780795
HMR18_2_000000000113_3	HM3_0.27	27	HMR18_2	dsrA	Desulfobacterales	d__Bacteria;p__Desulfobacterota;c__Desulfobacteria;o__Desulfobacterales;f__ETH-SRB1;g__B13-G4;s__	1317	221.45	1	1	0.0429364	0.118522	0.0481541	0.406288	123.007	0.787277
HMR18_2_000000000113_3	SF_0.25	25	HMR18_2	dsrA	Desulfobacterales	d__Bacteria;p__Desulfobacterota;c__Desulfobacteria;o__Desulfobacterales;f__ETH-SRB1;g__B13-G4;s__	1317	153.828	1	1	0.0406104	0.118917	0.0414125	0.348247	105.543	0.77115
HMR18_2_000000000113_3	HY4_0.25	25	HMR18_2	dsrA	Desulfobacterales	d__Bacteria;p__Desulfobacterota;c__Desulfobacteria;o__Desulfobacterales;f__ETH-SRB1;g__B13-G4;s__	1317	136.631	1	1	0.0316548	0.11947	0.0346709	0.290206	88.079	0.840398
HMR18_2_000000000113_3	SF_0.09	9	HMR18_2	dsrA	Desulfobacterales	d__Bacteria;p__Desulfobacterota;c__Desulfobacteria;o__Desulfobacterales;f__ETH-SRB1;g__B13-G4;s__	1317	244.112	1	1	0.044137	0.119981	0.0452648	0.377267	114.655	0.771609
HMR18_2_000000000113_3	SF_0.01	1	HMR18_2	dsrA	Desulfobacterales	d__Bacteria;p__Desulfobacterota;c__Desulfobacteria;o__Desulfobacterales;f__ETH-SRB1;g__B13-G4;s__	1317	241.599	1	1	0.0422119	0.120169	0.0414125	0.344619	104.784	0.770618
HMR18_2_000000000113_3	SF_0.07	7	HMR18_2	dsrA	Desulfobacterales	d__Bacteria;p__Desulfobacterota;c__Desulfobacteria;o__Desulfobacterales;f__ETH-SRB1;g__B13-G4;s__	1317	245.242	1	1	0.0429221	0.125758	0.0433387	0.344619	106.302	0.766935
HMR18_2_000000000113_3	HM3_0.19	19	HMR18_2	dsrA	Desulfobacterales	d__Bacteria;p__Desulfobacterota;c__Desulfobacteria;o__Desulfobacterales;f__ETH-SRB1;g__B13-G4;s__	1317	86.4191	1	1	0.040937	0.130192	0.0491172	0.377267	117.692	0.781601
HMR26_10_000000000120_2	HM3_0.75	75	HMR26_10	dsrA	Desulfobacterales	d__Bacteria;p__Desulfobacterota;c__Desulfobacteria;o__Desulfobacterales;f__ETH-SRB1;g__ETH-SRB1;s__	1317	27.8648	1	1	0.0127438	0.0554958	0.010652	0.191943	49.3546	0.870425
HMR26_10_000000000120_2	SB_2	200	HMR26_10	dsrA	Desulfobacterales	d__Bacteria;p__Desulfobacterota;c__Desulfobacteria;o__Desulfobacterales;f__ETH-SRB1;g__ETH-SRB1;s__	1317	9.76841	0.966591	0.552771	0.0251427	0.171532	0.0164622	0.0959716	33.4093	0.760849
HY4_Co_75_000000000479_4	SY5_0.05	5	HY4_Co_75	dsrA	Desulfobacterales	d__Bacteria;p__Desulfobacterota;c__Desulfobacteria;o__Desulfobacterales;f__Desulfobacteraceae;g__Desulfobacula;s__	1329	17.1723	1	1	0.0190896	0.0419548	0.00670284	0.159763	39.1272	0.803269
HY4_Co_75_000000000479_4	HM1_0.11	11	HY4_Co_75	dsrA	Desulfobacterales	d__Bacteria;p__Desulfobacterota;c__Desulfobacteria;o__Desulfobacterales;f__Desulfobacteraceae;g__Desulfobacula;s__	1329	75.5305	1	1	0.0241798	0.0443358	0.0114906	0.259172	63.9579	0.796972
HY4_Co_75_000000000479_4	HM1_0.19	19	HY4_Co_75	dsrA	Desulfobacterales	d__Bacteria;p__Desulfobacterota;c__Desulfobacteria;o__Desulfobacterales;f__Desulfobacteraceae;g__Desulfobacula;s__	1329	18.3868	1	1	0.0199921	0.0502848	0.010533	0.209467	52.6712	0.777361
HY4_Co_75_000000000479_4	HM1_0.03	3	HY4_Co_75	dsrA	Desulfobacterales	d__Bacteria;p__Desulfobacterota;c__Desulfobacteria;o__Desulfobacterales;f__Desulfobacteraceae;g__Desulfobacula;s__	1329	101.676	1	1	0.0291451	0.0629322	0.0201085	0.319527	83.5214	0.81625
HY4_GJ_10_12_000000000009_12	HY4_0.25	25	HY4_GJ_10_12	dsrA	Desulfobacterales	d__Bacteria;p__Desulfobacterota;c__Desulfobacteria;o__Desulfobacterales;f__UBA11574;g__S5133MH16;s__	1317	20.612	1	1	0.00412806	0.0740762	0.00290323	0.0391924	10.6302	0.783854
HY4_GJ_10_12_000000000009_12	SF_0.17	17	HY4_GJ_10_12	dsrA	Desulfobacterales	d__Bacteria;p__Desulfobacterota;c__Desulfobacteria;o__Desulfobacterales;f__UBA11574;g__S5133MH16;s__	1317	2.6978	0.742597	0.261959	0.0122254	0.0905376	0.00193548	0.0213777	6.07441	0.625926
S11_4_8_000000000426_1	HM5_0.05	5	S11_4_8	dsrA	Desulfobacterales	d__Bacteria;p__Desulfobacterota;c__Desulfobacteria;o__Desulfobacterales;f__ETH-SRB1;g__JACNLL01;s__	798	3.24812	0.932331	0.345865	0.00926344	0	0	0.017341	3.7594	0.628571
S11_4_8_000000000426_1	S11_2.85	285	S11_4_8	dsrA	Desulfobacterales	d__Bacteria;p__Desulfobacterota;c__Desulfobacteria;o__Desulfobacterales;f__ETH-SRB1;g__JACNLL01;s__	798	7.89098	0.898496	0.634085	0.00217706	0	0	0.017341	3.7594	0.74188
S11_4_8_000000000426_1	S11_3.25	325	S11_4_8	dsrA	Desulfobacterales	d__Bacteria;p__Desulfobacterota;c__Desulfobacteria;o__Desulfobacterales;f__ETH-SRB1;g__JACNLL01;s__	798	31.1905	0.978697	0.929825	0.00257303	0	0	0.0231214	5.01253	0.690204
S11_4_8_000000000426_1	S11_4.05	405	S11_4_8	dsrA	Desulfobacterales	d__Bacteria;p__Desulfobacterota;c__Desulfobacteria;o__Desulfobacterales;f__ETH-SRB1;g__JACNLL01;s__	798	15.2331	0.973684	0.898496	0.00378421	0	0	0.0462428	10.0251	0.835836
S11_4_8_000000000426_1	S11_4.25	425	S11_4_8	dsrA	Desulfobacterales	d__Bacteria;p__Desulfobacterota;c__Desulfobacteria;o__Desulfobacterales;f__ETH-SRB1;g__JACNLL01;s__	798	53.1679	1	0.97995	0.00315489	0	0	0.0520231	11.2782	0.876246
S11_4_8_000000000426_1	SY6_0.15	15	S11_4_8	dsrA	Desulfobacterales	d__Bacteria;p__Desulfobacterota;c__Desulfobacteria;o__Desulfobacterales;f__ETH-SRB1;g__JACNLL01;s__	798	4.01253	0.946115	0.357143	0.00411875	0	0	0.017341	3.7594	0.730688
S11_4_8_000000000426_1	SY6_0.19	19	S11_4_8	dsrA	Desulfobacterales	d__Bacteria;p__Desulfobacterota;c__Desulfobacteria;o__Desulfobacterales;f__ETH-SRB1;g__JACNLL01;s__	798	5.3396	0.97619	0.52005	0.00120482	0	0	0.00578035	1.25313	0.8
S11_4_8_000000000426_1	HM5_0.21	21	S11_4_8	dsrA	Desulfobacterales	d__Bacteria;p__Desulfobacterota;c__Desulfobacteria;o__Desulfobacterales;f__ETH-SRB1;g__JACNLL01;s__	798	10.4687	0.958647	0.760652	0.0114746	0.0173	0.0016	0.0924855	21.3033	0.752014
S11_4_8_000000000426_1	HM1_0.19	19	S11_4_8	dsrA	Desulfobacterales	d__Bacteria;p__Desulfobacterota;c__Desulfobacteria;o__Desulfobacterales;f__ETH-SRB1;g__JACNLL01;s__	798	4.31454	0.903509	0.575188	0.00859347	0.0461333	0.0016	0.0346821	8.77193	0.646329
S11_4_8_000000000426_1	S11_0.85	85	S11_4_8	dsrA	Desulfobacterales	d__Bacteria;p__Desulfobacterota;c__Desulfobacteria;o__Desulfobacterales;f__ETH-SRB1;g__JACNLL01;s__	798	53.9123	0.991228	0.982456	0.00169771	0.0692	0.0016	0.0231214	6.26566	0.866411
S11_4_8_000000000426_1	HM5_0.29	29	S11_4_8	dsrA	Desulfobacterales	d__Bacteria;p__Desulfobacterota;c__Desulfobacteria;o__Desulfobacterales;f__ETH-SRB1;g__JACNLL01;s__	798	5.81454	0.951128	0.614035	0.00922184	0.1384	0.0048	0.0346821	11.2782	0.748577
SB_Co_23_000000000018_14	SB_1.5	150	SB_Co_23	dsrA	Desulfobacterales	d__Bacteria;p__Desulfobacterota;c__Desulfobacteria;o__Desulfobacterales;f__ETH-SRB1;g__;s__	1314	7.94597	1	0.958904	0.00149653	0	0	0.0035545	0.761035	0.923077
SB_S2_bin30_000000000366_11	HM5_0.05	5	SB_S2_bin30	dsrA	Desulfobacterales	d__Bacteria;p__Desulfobacterota;c__Desulfobacteria;o__Desulfobacterales;f__BuS5;g__;s__	1317	70.1503	1	0.979499	0.0369368	0.057577	0.021256	0.369176	94.9127	0.787451
SB_S2_bin30_000000000366_11	SB_0.2	20	SB_S2_bin30	dsrA	Desulfobacterales	d__Bacteria;p__Desulfobacterota;c__Desulfobacteria;o__Desulfobacterales;f__BuS5;g__;s__	1317	126.626	1	1	0.0138956	0.0735178	0.0144928	0.197133	53.1511	0.89591
SB_S3_bin18_000000000127_10	HM5_0.05	5	SB_S3_bin18	dsrA	Desulfobacterales	d__Bacteria;p__Desulfobacterota;c__Desulfobacteria;o__Desulfobacterales;f__ETH-SRB1;g__JACNLL01;s__	1317	2.53227	0.646925	0.208049	0.0266631	0	0	0.0498812	10.6302	0.783171
SB_S3_bin18_000000000127_10	S11_0.15	15	SB_S3_bin18	dsrA	Desulfobacterales	d__Bacteria;p__Desulfobacterota;c__Desulfobacteria;o__Desulfobacterales;f__ETH-SRB1;g__JACNLL01;s__	1317	3.94077	0.647684	0.428246	0.00778757	0	0	0.0106888	2.2779	0.902605
SB_S3_bin18_000000000127_10	S11_0.45	45	SB_S3_bin18	dsrA	Desulfobacterales	d__Bacteria;p__Desulfobacterota;c__Desulfobacteria;o__Desulfobacterales;f__ETH-SRB1;g__JACNLL01;s__	1317	4.78815	0.784358	0.486712	0.0101706	0	0	0.0427553	9.11162	0.735476
SB_S3_bin18_000000000127_10	HM5_0.29	29	SB_S3_bin18	dsrA	Desulfobacterales	d__Bacteria;p__Desulfobacterota;c__Desulfobacteria;o__Desulfobacterales;f__ETH-SRB1;g__JACNLL01;s__	1317	2.14427	0.486712	0.257403	0.0339537	0.0417866	0.00193548	0.0463183	11.3895	0.679221
SB_S3_bin18_000000000127_10	HM5_0.21	21	SB_S3_bin18	dsrA	Desulfobacterales	d__Bacteria;p__Desulfobacterota;c__Desulfobacteria;o__Desulfobacterales;f__ETH-SRB1;g__JACNLL01;s__	1317	14.0668	0.835991	0.586181	0.0166863	0.0434581	0.00387097	0.0890736	22.0197	0.841928
SB_S3_bin18_000000000127_10	SY6_0.19	19	SB_S3_bin18	dsrA	Desulfobacterales	d__Bacteria;p__Desulfobacterota;c__Desulfobacteria;o__Desulfobacterales;f__ETH-SRB1;g__JACNLL01;s__	1317	54.1564	0.936219	0.8041	0.0142955	0.0468298	0.00483871	0.103325	25.8162	0.84705
SB_S3_bin18_000000000127_10	SY6_0.15	15	SB_S3_bin18	dsrA	Desulfobacterales	d__Bacteria;p__Desulfobacterota;c__Desulfobacteria;o__Desulfobacterales;f__ETH-SRB1;g__JACNLL01;s__	1317	47.3181	0.921792	0.799544	0.0123697	0.047237	0.00387097	0.0819477	20.5011	0.873263
SB_S3_bin18_000000000127_10	SB_0.6	60	SB_S3_bin18	dsrA	Desulfobacterales	d__Bacteria;p__Desulfobacterota;c__Desulfobacteria;o__Desulfobacterales;f__ETH-SRB1;g__JACNLL01;s__	1317	172.513	1	1	0.00379708	0.0493842	0.00193548	0.0391924	9.87092	0.934681
SB_S3_bin18_000000000127_10	S11_0.85	85	SB_S3_bin18	dsrA	Desulfobacterales	d__Bacteria;p__Desulfobacterota;c__Desulfobacteria;o__Desulfobacterales;f__ETH-SRB1;g__JACNLL01;s__	1317	7.98937	0.882308	0.606682	0.0175261	0.0543226	0.00483871	0.0890736	22.779	0.802714
SB_S3_bin18_000000000127_10	S11_3.65	365	SB_S3_bin18	dsrA	Desulfobacterales	d__Bacteria;p__Desulfobacterota;c__Desulfobacteria;o__Desulfobacterales;f__ETH-SRB1;g__JACNLL01;s__	1317	17.2339	0.378891	0.378891	0.0136902	0.0571817	0.00387097	0.067696	17.4639	0.868494
SB_S3_bin18_000000000127_10	SY5_0.13	13	SB_S3_bin18	dsrA	Desulfobacterales	d__Bacteria;p__Desulfobacterota;c__Desulfobacteria;o__Desulfobacterales;f__ETH-SRB1;g__JACNLL01;s__	1317	13.8147	0.906606	0.725133	0.0119444	0.0646697	0.00483871	0.0748219	19.7418	0.861306
SB_S3_bin18_000000000127_10	SB_1.5	150	SB_S3_bin18	dsrA	Desulfobacterales	d__Bacteria;p__Desulfobacterota;c__Desulfobacteria;o__Desulfobacterales;f__ETH-SRB1;g__JACNLL01;s__	1317	14.4525	1	0.955961	0.0167401	0.0718975	0.00870968	0.12114	32.65	0.684848
SB_S3_bin18_000000000127_10	SY5_0.17	17	SB_S3_bin18	dsrA	Desulfobacterales	d__Bacteria;p__Desulfobacterota;c__Desulfobacteria;o__Desulfobacterales;f__ETH-SRB1;g__JACNLL01;s__	1317	28.9317	0.968869	0.77221	0.0102563	0.0792204	0.00677419	0.0855107	23.5383	0.876293
SB_S3_bin18_000000000127_10	S11_1.25	125	SB_S3_bin18	dsrA	Desulfobacterales	d__Bacteria;p__Desulfobacterota;c__Desulfobacteria;o__Desulfobacterales;f__ETH-SRB1;g__JACNLL01;s__	1317	11.7206	0.96735	0.810175	0.0253245	0.0835732	0.0116129	0.138955	38.7244	0.733244
SB_S3_bin18_000000000127_10	SY6_0.11	11	SB_S3_bin18	dsrA	Desulfobacterales	d__Bacteria;p__Desulfobacterota;c__Desulfobacteria;o__Desulfobacterales;f__ETH-SRB1;g__JACNLL01;s__	1317	46.369	0.919514	0.845862	0.0126489	0.0835732	0.00774194	0.0926366	25.8162	0.864919
SB_S3_bin18_000000000127_10	S11_3.25	325	SB_S3_bin18	dsrA	Desulfobacterales	d__Bacteria;p__Desulfobacterota;c__Desulfobacteria;o__Desulfobacterales;f__ETH-SRB1;g__JACNLL01;s__	1317	80.1078	0.972665	0.788914	0.014782	0.0853641	0.0106452	0.124703	34.9279	0.876588
SB_S3_bin18_000000000127_10	D75_0.1	10	SB_S3_bin18	dsrA	Desulfobacterales	d__Bacteria;p__Desulfobacterota;c__Desulfobacteria;o__Desulfobacterales;f__ETH-SRB1;g__JACNLL01;s__	1317	24.0964	0.996203	0.943812	0.0224773	0.0992432	0.0183871	0.185273	53.9104	0.81272
SB_S3_bin18_000000000127_10	D72_0.1	10	SB_S3_bin18	dsrA	Desulfobacterales	d__Bacteria;p__Desulfobacterota;c__Desulfobacteria;o__Desulfobacterales;f__ETH-SRB1;g__JACNLL01;s__	1317	15.0395	0.952164	0.884586	0.0232215	0.111431	0.0154839	0.138955	41.7616	0.769208
SB_S3_bin18_000000000127_10	S11_2.85	285	SB_S3_bin18	dsrA	Desulfobacterales	d__Bacteria;p__Desulfobacterota;c__Desulfobacteria;o__Desulfobacterales;f__ETH-SRB1;g__JACNLL01;s__	1317	46.8952	0.95672	0.601367	0.0271712	0.119829	0.0145161	0.12114	37.2058	0.777
SB_S3_bin18_000000000127_10	S11_4.25	425	SB_S3_bin18	dsrA	Desulfobacterales	d__Bacteria;p__Desulfobacterota;c__Desulfobacteria;o__Desulfobacterales;f__ETH-SRB1;g__JACNLL01;s__	1317	77.1473	0.898254	0.752468	0.0115359	0.12346	0.00967742	0.0783848	24.2976	0.906315
SB_S3_bin18_000000000127_10	S11_2.45	245	SB_S3_bin18	dsrA	Desulfobacterales	d__Bacteria;p__Desulfobacterota;c__Desulfobacteria;o__Desulfobacterales;f__ETH-SRB1;g__JACNLL01;s__	1317	41.2954	0.998481	0.927866	0.0230532	0.129633	0.0203226	0.15677	49.3546	0.797938
SB_S3_bin18_000000000127_10	S11_4.05	405	SB_S3_bin18	dsrA	Desulfobacterales	d__Bacteria;p__Desulfobacterota;c__Desulfobacteria;o__Desulfobacterales;f__ETH-SRB1;g__JACNLL01;s__	1317	65.4214	0.884586	0.845103	0.00545636	0.135806	0.00483871	0.0356295	11.3895	0.948354
SB_S3_bin18_000000000127_10	S11_2.05	205	SB_S3_bin18	dsrA	Desulfobacterales	d__Bacteria;p__Desulfobacterota;c__Desulfobacteria;o__Desulfobacterales;f__ETH-SRB1;g__JACNLL01;s__	1317	53.9856	1	0.999241	0.0230041	0.138696	0.0232258	0.167458	53.9104	0.786888
SB_S3_bin18_000000000127_10	S11_1.65	165	SB_S3_bin18	dsrA	Desulfobacterales	d__Bacteria;p__Desulfobacterota;c__Desulfobacteria;o__Desulfobacterales;f__ETH-SRB1;g__JACNLL01;s__	1317	34.0494	1	0.886864	0.0283742	0.167146	0.0309677	0.185273	63.7813	0.789202
SB_S7_bin22_000000000015_6	SB_2.5	250	SB_S7_bin22	dsrA	Desulfobacterales	d__Bacteria;p__Desulfobacterota;c__Desulfobacteria;o__Desulfobacterales;f__Desulfobacteraceae;g__Desulfobacula;s__	1326	12.3582	1	1	0.00481729	0	0	0.0070922	1.5083	0.873077
SB_S7_bin23_000000000012_16	HM5_0.29	29	SB_S7_bin23	dsrA	Desulfobacterales	d__Bacteria;p__Desulfobacterota;c__Desulfobacteria;o__Desulfobacterales;f__ETH-SRB1;g__JACNLL01;s__	1185	9.68186	0.978903	0.816878	0.019152	0.26824	0.0150215	0.056	23.6287	0.766685
SB_S7_bin23_000000000012_16	HM5_0.05	5	SB_S7_bin23	dsrA	Desulfobacterales	d__Bacteria;p__Desulfobacterota;c__Desulfobacteria;o__Desulfobacterales;f__ETH-SRB1;g__JACNLL01;s__	1185	15.2093	0.997468	0.978059	0.0155924	0.308476	0.0246781	0.08	36.2869	0.796052
SB_S7_bin23_000000000012_16	S11_1.25	125	SB_S7_bin23	dsrA	Desulfobacterales	d__Bacteria;p__Desulfobacterota;c__Desulfobacteria;o__Desulfobacterales;f__ETH-SRB1;g__JACNLL01;s__	1185	47.3527	0.760338	0.639662	0.0103543	0.341397	0.0150215	0.044	21.097	0.900773
SB_S7_bin23_000000000012_16	S11_2.85	285	SB_S7_bin23	dsrA	Desulfobacterales	d__Bacteria;p__Desulfobacterota;c__Desulfobacteria;o__Desulfobacterales;f__ETH-SRB1;g__JACNLL01;s__	1185	13.243	0.691983	0.540928	0.0251323	0.3832	0.0214592	0.056	28.692	0.799466
SB_S7_bin23_000000000012_16	SY6_0.19	19	SB_S7_bin23	dsrA	Desulfobacterales	d__Bacteria;p__Desulfobacterota;c__Desulfobacteria;o__Desulfobacterales;f__ETH-SRB1;g__JACNLL01;s__	1185	9.44304	0.878481	0.44135	0.0351794	0.387458	0.027897	0.072	37.1308	0.775032
SB_S7_bin23_000000000012_16	S11_3.25	325	SB_S7_bin23	dsrA	Desulfobacterales	d__Bacteria;p__Desulfobacterota;c__Desulfobacteria;o__Desulfobacterales;f__ETH-SRB1;g__JACNLL01;s__	1185	37.6785	0.707173	0.621941	0.0297678	0.406687	0.0504292	0.124	65.8228	0.846114
SB_S7_bin23_000000000012_16	SY6_0.11	11	SB_S7_bin23	dsrA	Desulfobacterales	d__Bacteria;p__Desulfobacterota;c__Desulfobacteria;o__Desulfobacterales;f__ETH-SRB1;g__JACNLL01;s__	1185	6.39831	0.662447	0.437975	0.0324432	0.419126	0.026824	0.064	34.5992	0.790814
SB_S7_bin23_000000000012_16	HM5_0.21	21	SB_S7_bin23	dsrA	Desulfobacterales	d__Bacteria;p__Desulfobacterota;c__Desulfobacteria;o__Desulfobacterales;f__ETH-SRB1;g__JACNLL01;s__	1185	3.34515	0.742616	0.312236	0.0310697	0.421521	0.0118026	0.028	15.1899	0.688012
SB_S7_bin23_000000000012_16	SY6_0.15	15	SB_S7_bin23	dsrA	Desulfobacterales	d__Bacteria;p__Desulfobacterota;c__Desulfobacteria;o__Desulfobacterales;f__ETH-SRB1;g__JACNLL01;s__	1185	6.67257	0.708861	0.405063	0.0352084	0.474579	0.0246781	0.052	30.3797	0.757107
SB_S7_bin23_000000000012_16	S11_4.05	405	SB_S7_bin23	dsrA	Desulfobacterales	d__Bacteria;p__Desulfobacterota;c__Desulfobacteria;o__Desulfobacterales;f__ETH-SRB1;g__JACNLL01;s__	1185	19.4928	0.637131	0.606751	0.0150072	0.514127	0.0246781	0.048	29.5359	0.884604
SB_S7_bin23_000000000012_16	S11_4.25	425	SB_S7_bin23	dsrA	Desulfobacterales	d__Bacteria;p__Desulfobacterota;c__Desulfobacteria;o__Desulfobacterales;f__ETH-SRB1;g__JACNLL01;s__	1185	56.2591	0.994937	0.783122	0.0154655	0.518598	0.0311159	0.06	37.1308	0.905764
SB_S7_bin23_000000000012_16	SB_2.5	250	SB_S7_bin23	dsrA	Desulfobacterales	d__Bacteria;p__Desulfobacterota;c__Desulfobacteria;o__Desulfobacterales;f__ETH-SRB1;g__JACNLL01;s__	1185	27.6203	1	1	0.00302722	0.670601	0.00536481	0.008	5.90717	0.918632
SB_S7_bin23_000000000012_16	S11_2.45	245	SB_S7_bin23	dsrA	Desulfobacterales	d__Bacteria;p__Desulfobacterota;c__Desulfobacteria;o__Desulfobacterales;f__ETH-SRB1;g__JACNLL01;s__	1185	9.78059	0.726582	0.393249	0.016713	1.43062	0.0171674	0.012	16.0338	0.847709
SF_Co_bin_63_000000000039_10	HM1_0.26	26	SF_Co_bin_63	dsrA	Desulfobacterales	d__Bacteria;p__Desulfobacterota;c__Desulfobacteria;o__Desulfobacterales;f__UBA11574;g__S5133MH16;s__S5133MH16 sp001751005	1317	6.07441	0.996963	0.552012	0.0158085	0.058643	0.00290792	0.0495868	12.9081	0.752775
SF_Co_bin_63_000000000039_10	SF_0.17	17	SF_Co_bin_63	dsrA	Desulfobacterales	d__Bacteria;p__Desulfobacterota;c__Desulfobacteria;o__Desulfobacterales;f__UBA11574;g__S5133MH16;s__S5133MH16 sp001751005	1317	8.6082	1	0.892938	0.0074243	0.0912224	0.00290792	0.0318772	9.11162	0.670238
SF_Co_bin_63_000000000039_10	HM1_0.19	19	SF_Co_bin_63	dsrA	Desulfobacterales	d__Bacteria;p__Desulfobacterota;c__Desulfobacteria;o__Desulfobacterales;f__UBA11574;g__S5133MH16;s__S5133MH16 sp001751005	1317	3.38724	0.932422	0.313591	0.00770211	0.136834	0.000969305	0.00708383	2.2779	0.783333
SF_Co_bin_63_000000000039_10	HM1_0.28	28	SF_Co_bin_63	dsrA	Desulfobacterales	d__Bacteria;p__Desulfobacterota;c__Desulfobacteria;o__Desulfobacterales;f__UBA11574;g__S5133MH16;s__S5133MH16 sp001751005	1317	5.52468	0.998481	0.509491	0.00483823	0.136834	0.000969305	0.00708383	2.2779	0.794343
SF_Co_bin_63_000000000039_10	SY6_0.07	7	SF_Co_bin_63	dsrA	Desulfobacterales	d__Bacteria;p__Desulfobacterota;c__Desulfobacteria;o__Desulfobacterales;f__UBA11574;g__S5133MH16;s__S5133MH16 sp001751005	1317	4.7145	0.980258	0.504935	0.0118784	0.136834	0.00193861	0.0141677	4.55581	0.623299
SY_Active_Co420_000000000007_33	SY5_0.01	1	SY_Active_Co420	dsrA	Desulfobacterales	d__Bacteria;p__Desulfobacterota;c__Desulfobacteria;o__Desulfobacterales;f__B30-G6;g__;s__	1314	9.8554	1	0.971842	0.0089546	0.0382702	0.00290135	0.0758123	18.2648	0.786104
SB_Co_72_000000000040_10	SB_0.2	20	SB_Co_72	dsrA	Desulfobulbia	d__Bacteria;p__Desulfobacterota;c__Desulfobulbia;o__Desulfobulbales;f__Desulfobulbaceae;g__;s__	1281	25.2849	1	1	0.00792881	0.0412088	0.00396825	0.0962963	23.4192	0.870604
SY_Active_Co75_000000000122_4	HM5_0.01	1	SY_Active_Co75	dsrA	Desulfobulbia	d__Bacteria;p__Desulfobacterota;c__Desulfobulbia;o__Desulfobulbales;f__Desulfurivibrionaceae;g__;s__	1005	10.2995	0.999005	0.9801	0.00882251	0.177307	0.00890585	0.0502283	17.9104	0.687565
SY_Active_Co75_000000000122_4	HM5_0.29	29	SY_Active_Co75	dsrA	Desulfobulbia	d__Bacteria;p__Desulfobacterota;c__Desulfobulbia;o__Desulfobulbales;f__Desulfurivibrionaceae;g__;s__	1005	12.2279	0.997015	0.940299	0.00674094	0.154792	0.00636132	0.0410959	13.9303	0.730434
SY_Active_Co75_000000000122_4	SF_0.17	17	SY_Active_Co75	dsrA	Desulfobulbia	d__Bacteria;p__Desulfobacterota;c__Desulfobulbia;o__Desulfobulbales;f__Desulfurivibrionaceae;g__;s__	1005	3.63483	0.836816	0.402985	0.0053788	0.139313	0.00127226	0.00913242	2.98507	0.628571
SY_Active_Co75_000000000122_4	HM5_0.05	5	SY_Active_Co75	dsrA	Desulfobulbia	d__Bacteria;p__Desulfobacterota;c__Desulfobulbia;o__Desulfobulbales;f__Desulfurivibrionaceae;g__;s__	1005	15.5672	1	0.962189	0.0103529	0.104485	0.00763359	0.0730594	21.8905	0.689115
SY_Active_Co75_000000000122_4	HM1_0.28	28	SY_Active_Co75	dsrA	Desulfobulbia	d__Bacteria;p__Desulfobacterota;c__Desulfobulbia;o__Desulfobulbales;f__Desulfurivibrionaceae;g__;s__	1005	8.27662	1	0.860697	0.00980395	0.0857311	0.00508906	0.0593607	16.9154	0.63298
SY_Active_Co75_000000000122_4	HM5_0.13	13	SY_Active_Co75	dsrA	Desulfobulbia	d__Bacteria;p__Desulfobacterota;c__Desulfobulbia;o__Desulfobulbales;f__Desulfurivibrionaceae;g__;s__	1005	7.0209	1	0.928358	0.00673278	0.0835878	0.00381679	0.0456621	12.9353	0.643162
SY_Active_Co75_000000000122_4	SF_0.01	1	SY_Active_Co75	dsrA	Desulfobulbia	d__Bacteria;p__Desulfobacterota;c__Desulfobulbia;o__Desulfobulbales;f__Desulfurivibrionaceae;g__;s__	1005	7.53333	0.987065	0.525373	0.00916153	0	0	0.0365297	7.9602	0.693757
SY_Active_Co39_000000000947_2	SY5_0.05	5	SY_Active_Co39	pmoA	Gammaproteobacteria	d__Bacteria;p__Proteobacteria;c__Gammaproteobacteria;o__Methylococcales;f__Methylomonadaceae;g__;s__	744	8.00538	0.998656	0.807796	0.0298051	0.0309317	0.00521739	0.168675	41.6667	0.701709
SY_S18_9_000000000015_3	SY5_0.01	1	SY_S18_9	pmoA	Gammaproteobacteria	d__Bacteria;p__Proteobacteria;c__Gammaproteobacteria;o__Methylococcales;f__Methylomonadaceae;g__Methyloprofundus;s__Methyloprofundus sp002189065	750	35.2907	1	1	0.011146	0.0992268	0.0120275	0.121212	36	0.889962
SY_S20_27_000000000272_4	SY5_0.05	5	SY_S20_27	pmoA	Gammaproteobacteria	d__Bacteria;p__Proteobacteria;c__Gammaproteobacteria;o__GCF-002020875;f__GRL18;g__GRL18;s__	750	22.648	1	0.996	0.0204877	0.0481119	0.0103508	0.215139	56	0.835947
SY_S20_27_000000000272_4	SY5_0.09	9	SY_S20_27	pmoA	Gammaproteobacteria	d__Bacteria;p__Proteobacteria;c__Gammaproteobacteria;o__GCF-002020875;f__GRL18;g__GRL18;s__	750	11.248	1	0.913333	0.0179963	0.0376528	0.00517539	0.13745	34.6667	0.803232
HMR21_33_000000000031_1	HM5_0.13	13	HMR21_33	mcrA	HR1	d__Archaea;p__Halobacteriota;c__Methanosarcinia;o__Methanosarcinales;f__HR1;g__QBUR01;s__	732	11.7869	0.943989	0.875683	0.0219948	0.223048	0.0226349	0.10148	39.6175	0.718507
HMR21_33_000000000031_1	SF_0.09	9	HMR21_33	mcrA	HR1	d__Archaea;p__Halobacteriota;c__Methanosarcinia;o__Methanosarcinales;f__HR1;g__QBUR01;s__	732	16.9139	0.959016	0.871585	0.0144556	0.188733	0.0191526	0.10148	36.8852	0.815611
HMR21_33_000000000031_1	HM1_0.19	19	HMR21_33	mcrA	HR1	d__Archaea;p__Halobacteriota;c__Methanosarcinia;o__Methanosarcinales;f__HR1;g__QBUR01;s__	732	18.8019	0.964481	0.886612	0.0201504	0.158933	0.0191526	0.120507	40.9836	0.718741
HMR21_33_000000000031_1	HM1_0.28	28	HMR21_33	mcrA	HR1	d__Archaea;p__Halobacteriota;c__Methanosarcinia;o__Methanosarcinales;f__HR1;g__QBUR01;s__	732	17.071	1	0.855191	0.0192151	0.149739	0.0208938	0.139535	46.4481	0.766619
HMR21_33_000000000031_1	SF_0.07	7	HMR21_33	mcrA	HR1	d__Archaea;p__Halobacteriota;c__Methanosarcinia;o__Methanosarcinales;f__HR1;g__QBUR01;s__	732	17.6148	1	0.97541	0.0123132	0.122009	0.0139292	0.114165	35.5191	0.836105
HMR21_33_000000000031_1	SF_0.19	19	HMR21_33	mcrA	HR1	d__Archaea;p__Halobacteriota;c__Methanosarcinia;o__Methanosarcinales;f__HR1;g__QBUR01;s__	732	22.9904	1	0.95082	0.0112646	0.106758	0.012188	0.114165	34.153	0.841132
HMR21_33_000000000031_1	SF_0.17	17	HMR21_33	mcrA	HR1	d__Archaea;p__Halobacteriota;c__Methanosarcinia;o__Methanosarcinales;f__HR1;g__QBUR01;s__	732	64.3019	1	1	0.0163508	0.0946625	0.0174115	0.183932	53.2787	0.850961
HMR21_33_000000000031_1	HM1_0.26	26	HMR21_33	mcrA	HR1	d__Archaea;p__Halobacteriota;c__Methanosarcinia;o__Methanosarcinales;f__HR1;g__QBUR01;s__	732	10.0041	0.954918	0.786885	0.0142714	0.0915071	0.0069646	0.0761099	21.8579	0.782403
HMR21_33_000000000031_1	SF_0.25	25	HMR21_33	mcrA	HR1	d__Archaea;p__Halobacteriota;c__Methanosarcinia;o__Methanosarcinales;f__HR1;g__QBUR01;s__	732	14.0765	0.993169	0.969945	0.013229	0.0645932	0.0069646	0.107822	28.6885	0.80068
HMR22_4_000000000023_23	HM5_0.13	13	HMR22_4	mcrA	HR1	d__Archaea;p__Halobacteriota;c__Methanosarcinia;o__Methanosarcinales;f__HR1;g__HR1;s__HR1 sp002926195	750	47.3613	1	1	0.0010037	0.28277	0.00171723	0.00607287	2.66667	0.922748
HMR22_4_000000000023_23	HM5_0.29	29	HMR22_4	mcrA	HR1	d__Archaea;p__Halobacteriota;c__Methanosarcinia;o__Methanosarcinales;f__HR1;g__HR1;s__HR1 sp002926195	750	116.64	1	1	0.000770005	0	0	0.0121457	2.66667	0.906974
HMR22_4_000000000023_23	HM5_0.05	5	HMR22_4	mcrA	HR1	d__Archaea;p__Halobacteriota;c__Methanosarcinia;o__Methanosarcinales;f__HR1;g__HR1;s__HR1 sp002926195	750	69.4733	1	1	0.000629618	0	0	0.00607287	1.33333	0.880597
HMR3_21_000000000041_4	HM1_0.28	28	HMR3_21	mcrA	HR1	d__Archaea;p__Halobacteriota;c__Methanosarcinia;o__Methanosarcinales;f__HR1;g__UBA7939;s__	747	2.40027	0.576975	0.340027	0.0158688	0.139908	0.00172018	0.0122951	4.01606	0.696429
HMR3_21_000000000041_4	HM5_0.29	29	HMR3_21	mcrA	HR1	d__Archaea;p__Halobacteriota;c__Methanosarcinia;o__Methanosarcinales;f__HR1;g__UBA7939;s__	747	7.78447	1	0.891566	0.00982167	0.119921	0.00516055	0.0430328	13.3869	0.653857
HMR3_21_000000000041_4	SY6_0.19	19	HMR3_21	mcrA	HR1	d__Archaea;p__Halobacteriota;c__Methanosarcinia;o__Methanosarcinales;f__HR1;g__UBA7939;s__	747	11.4618	1	0.998661	0.0079753	0.0621814	0.00344037	0.0553279	14.7256	0.67546
HMR3_21_000000000041_4	SY6_0.15	15	HMR3_21	mcrA	HR1	d__Archaea;p__Halobacteriota;c__Methanosarcinia;o__Methanosarcinales;f__HR1;g__UBA7939;s__	747	16.6627	1	1	0.00854258	0.0508757	0.00344037	0.067623	17.4029	0.674675
HMR3_21_000000000041_4	SY5_0.17	17	HMR3_21	mcrA	HR1	d__Archaea;p__Halobacteriota;c__Methanosarcinia;o__Methanosarcinales;f__HR1;g__UBA7939;s__	747	16.7296	1	0.997323	0.00787307	0.0466361	0.00344037	0.0737705	18.7416	0.733258
HMR3_21_000000000041_4	HM1_0.19	19	HMR3_21	mcrA	HR1	d__Archaea;p__Halobacteriota;c__Methanosarcinia;o__Methanosarcinales;f__HR1;g__UBA7939;s__	747	4.97724	1	0.597055	0.0104393	0	0	0.0430328	9.37082	0.562755
HMR3_21_000000000041_4	HM5_0.21	21	HMR3_21	mcrA	HR1	d__Archaea;p__Halobacteriota;c__Methanosarcinia;o__Methanosarcinales;f__HR1;g__UBA7939;s__	747	91.7456	1	1	0.00392023	0	0	0.0307377	6.69344	0.694289
SB_S4_bin39_000000000031_17	HM1_0.28	28	SB_S4_bin39	mcrA	HR1	d__Archaea;p__Halobacteriota;c__Methanosarcinia;o__Methanosarcinales;f__HR1;g__UBA7939;s__UBA7939 sp009649835	618	28.2476	1	1	0.0231815	0.191627	0.0296192	0.154567	58.2524	0.789677
SB_S4_bin39_000000000031_17	SF_0.25	25	SB_S4_bin39	mcrA	HR1	d__Archaea;p__Halobacteriota;c__Methanosarcinia;o__Methanosarcinales;f__HR1;g__UBA7939;s__UBA7939 sp009649835	618	38.9903	1	1	0.0240689	0.177939	0.0275035	0.154567	56.6343	0.763299
SB_S4_bin39_000000000031_17	SF_0.09	9	SB_S4_bin39	mcrA	HR1	d__Archaea;p__Halobacteriota;c__Methanosarcinia;o__Methanosarcinales;f__HR1;g__UBA7939;s__UBA7939 sp009649835	618	71.1683	1	1	0.0238345	0.167294	0.0317348	0.189696	67.9612	0.796797
SB_S4_bin39_000000000031_17	S11_1.25	125	SB_S4_bin39	mcrA	HR1	d__Archaea;p__Halobacteriota;c__Methanosarcinia;o__Methanosarcinales;f__HR1;g__UBA7939;s__UBA7939 sp009649835	618	6.73948	0.998382	0.606796	0.0209376	0.167294	0.0105783	0.0632319	22.6537	0.776506
SB_S4_bin39_000000000031_17	HM3_0.27	27	SB_S4_bin39	mcrA	HR1	d__Archaea;p__Halobacteriota;c__Methanosarcinia;o__Methanosarcinales;f__HR1;g__UBA7939;s__UBA7939 sp009649835	618	14.068	1	0.97411	0.0186364	0.160602	0.0169252	0.105386	37.2168	0.805091
SB_S4_bin39_000000000031_17	HM3_0.19	19	SB_S4_bin39	mcrA	HR1	d__Archaea;p__Halobacteriota;c__Methanosarcinia;o__Methanosarcinales;f__HR1;g__UBA7939;s__UBA7939 sp009649835	618	37.9013	1	1	0.0181065	0.158489	0.0211566	0.133489	46.9256	0.801531
SB_S4_bin39_000000000031_17	SF_0.07	7	SB_S4_bin39	mcrA	HR1	d__Archaea;p__Halobacteriota;c__Methanosarcinia;o__Methanosarcinales;f__HR1;g__UBA7939;s__UBA7939 sp009649835	618	42.2411	1	1	0.0222699	0.156587	0.0275035	0.175644	61.4887	0.800981
SB_S4_bin39_000000000031_17	S11_0.15	15	SB_S4_bin39	mcrA	HR1	d__Archaea;p__Halobacteriota;c__Methanosarcinia;o__Methanosarcinales;f__HR1;g__UBA7939;s__UBA7939 sp009649835	618	20.6068	0.987055	0.901294	0.0191357	0.150564	0.0190409	0.126464	43.6893	0.793297
SB_S4_bin39_000000000031_17	SF_0.11	11	SB_S4_bin39	mcrA	HR1	d__Archaea;p__Halobacteriota;c__Methanosarcinia;o__Methanosarcinales;f__HR1;g__UBA7939;s__UBA7939 sp009649835	618	13.0307	1	0.886731	0.0204838	0.141707	0.0169252	0.119438	40.4531	0.791218
SB_S4_bin39_000000000031_17	SF_0.01	1	SB_S4_bin39	mcrA	HR1	d__Archaea;p__Halobacteriota;c__Methanosarcinia;o__Methanosarcinales;f__HR1;g__UBA7939;s__UBA7939 sp009649835	618	27.7055	1	0.990291	0.0236739	0.13981	0.0275035	0.196721	66.343	0.804363
SB_S4_bin39_000000000031_17	SF_0.17	17	SB_S4_bin39	mcrA	HR1	d__Archaea;p__Halobacteriota;c__Methanosarcinia;o__Methanosarcinales;f__HR1;g__UBA7939;s__UBA7939 sp009649835	618	39.1618	1	1	0.023584	0.134989	0.0275035	0.203747	67.9612	0.780717
SB_S4_bin39_000000000031_17	S11_0.85	85	SB_S4_bin39	mcrA	HR1	d__Archaea;p__Halobacteriota;c__Methanosarcinia;o__Methanosarcinales;f__HR1;g__UBA7939;s__UBA7939 sp009649835	618	89.8544	1	0.977346	0.0121541	0.12547	0.0105783	0.0843091	27.5081	0.865487
SB_S4_bin39_000000000031_17	HM1_0.26	26	SB_S4_bin39	mcrA	HR1	d__Archaea;p__Halobacteriota;c__Methanosarcinia;o__Methanosarcinales;f__HR1;g__UBA7939;s__UBA7939 sp009649835	618	24.432	1	1	0.0208322	0.120451	0.0169252	0.140515	45.3074	0.790719
SB_S4_bin39_000000000031_17	S11_0.45	45	SB_S4_bin39	mcrA	HR1	d__Archaea;p__Halobacteriota;c__Methanosarcinia;o__Methanosarcinales;f__HR1;g__UBA7939;s__UBA7939 sp009649835	618	18.7573	0.983819	0.855987	0.0173255	0.120451	0.0169252	0.140515	45.3074	0.857675
SB_S4_bin39_000000000031_17	S11_4.05	405	SB_S4_bin39	mcrA	HR1	d__Archaea;p__Halobacteriota;c__Methanosarcinia;o__Methanosarcinales;f__HR1;g__UBA7939;s__UBA7939 sp009649835	618	8.18608	0.988673	0.650485	0.00916101	0.120451	0.00423131	0.0351288	11.3269	0.892559
SB_S4_bin39_000000000031_17	HY4_0.25	25	SB_S4_bin39	mcrA	HR1	d__Archaea;p__Halobacteriota;c__Methanosarcinia;o__Methanosarcinales;f__HR1;g__UBA7939;s__UBA7939 sp009649835	618	27.9871	1	0.998382	0.0242569	0.110414	0.0232722	0.210773	66.343	0.841575
SB_S4_bin39_000000000031_17	SF_0.19	19	SB_S4_bin39	mcrA	HR1	d__Archaea;p__Halobacteriota;c__Methanosarcinia;o__Methanosarcinales;f__HR1;g__UBA7939;s__UBA7939 sp009649835	618	19.2977	1	1	0.0218174	0.10474	0.0169252	0.161593	50.1618	0.760505
SB_S4_bin39_000000000031_17	HM1_0.19	19	SB_S4_bin39	mcrA	HR1	d__Archaea;p__Halobacteriota;c__Methanosarcinia;o__Methanosarcinales;f__HR1;g__UBA7939;s__UBA7939 sp009649835	618	14.2233	0.946602	0.864078	0.0186434	0.100376	0.0126939	0.126464	38.835	0.802282
SB_S4_bin39_000000000031_17	SB_1	100	SB_S4_bin39	mcrA	HR1	d__Archaea;p__Halobacteriota;c__Methanosarcinia;o__Methanosarcinales;f__HR1;g__UBA7939;s__UBA7939 sp009649835	618	13.8964	1	1	0.00985659	0.0752821	0.00423131	0.0562061	16.1812	0.708381
SB_S4_bin39_000000000031_17	SB_1.5	150	SB_S4_bin39	mcrA	HR1	d__Archaea;p__Halobacteriota;c__Methanosarcinia;o__Methanosarcinales;f__HR1;g__UBA7939;s__UBA7939 sp009649835	618	7.02427	0.988673	0.597087	0.0230986	0.0215092	0.00211566	0.0983607	24.2718	0.723561
SY_S20_36_000000000001_8	SY6_0.11	11	SY_S20_36	mcrA	HR1	d__Archaea;p__Halobacteriota;c__Methanosarcinia;o__Methanosarcinales;f__HR1;g__UBA7939;s__	1728	48.6788	1	1	0.00860995	0.16805	0.0126803	0.0754553	26.6204	0.822889
SY_S20_36_000000000001_8	HM5_0.29	29	SY_S20_36	mcrA	HR1	d__Archaea;p__Halobacteriota;c__Methanosarcinia;o__Methanosarcinales;f__HR1;g__UBA7939;s__	1728	10.1591	0.999421	0.945602	0.0126297	0.159263	0.00745898	0.0468343	16.2037	0.731934
SY_S20_36_000000000001_8	SY6_0.07	7	SY_S20_36	mcrA	HR1	d__Archaea;p__Halobacteriota;c__Methanosarcinia;o__Methanosarcinales;f__HR1;g__UBA7939;s__	1728	13.7159	1	0.954282	0.00844224	0.135793	0.00671308	0.0494363	16.2037	0.746948
SY_S20_36_000000000001_8	HM5_0.05	5	SY_S20_36	mcrA	HR1	d__Archaea;p__Halobacteriota;c__Methanosarcinia;o__Methanosarcinales;f__HR1;g__UBA7939;s__	1728	17.3594	1	0.966435	0.0123767	0.133098	0.00969667	0.0728534	23.7269	0.733392
SY_S20_36_000000000001_8	D33_0.1	10	SY_S20_36	mcrA	HR1	d__Archaea;p__Halobacteriota;c__Methanosarcinia;o__Methanosarcinales;f__HR1;g__UBA7939;s__	1728	33.3466	1	0.994792	0.0145253	0.13187	0.0171556	0.130095	42.2454	0.827225
SY_S20_36_000000000001_8	HM1_0.19	19	SY_S20_36	mcrA	HR1	d__Archaea;p__Halobacteriota;c__Methanosarcinia;o__Methanosarcinales;f__HR1;g__UBA7939;s__	1728	48.3524	1	1	0.0120176	0.129686	0.0141721	0.10928	35.3009	0.794576
SY_S20_36_000000000001_8	SF_0.17	17	SY_S20_36	mcrA	HR1	d__Archaea;p__Halobacteriota;c__Methanosarcinia;o__Methanosarcinales;f__HR1;g__UBA7939;s__	1728	20.8154	1	1	0.0143122	0.128249	0.0126803	0.0988725	31.8287	0.765313
SY_S20_36_000000000001_8	SF_0.09	9	SY_S20_36	mcrA	HR1	d__Archaea;p__Halobacteriota;c__Methanosarcinia;o__Methanosarcinales;f__HR1;g__UBA7939;s__	1728	11.3044	0.999421	0.807292	0.0144391	0.12741	0.00895077	0.0702515	22.5694	0.7484
SY_S20_36_000000000001_8	SF_0.07	7	SY_S20_36	mcrA	HR1	d__Archaea;p__Halobacteriota;c__Methanosarcinia;o__Methanosarcinales;f__HR1;g__UBA7939;s__	1728	15.1713	1	0.982639	0.017345	0.12667	0.0141721	0.111882	35.8796	0.714358
SY_S20_36_000000000001_8	HM1_0.28	28	SY_S20_36	mcrA	HR1	d__Archaea;p__Halobacteriota;c__Methanosarcinia;o__Methanosarcinales;f__HR1;g__UBA7939;s__	1728	163.86	1	1	0.0122352	0.125857	0.0134262	0.106678	34.1435	0.773146
SY_S20_36_000000000001_8	SF_0.19	19	SY_S20_36	mcrA	HR1	d__Archaea;p__Halobacteriota;c__Methanosarcinia;o__Methanosarcinales;f__HR1;g__UBA7939;s__	1728	12.8987	0.999421	0.904514	0.0102311	0.124641	0.00745898	0.0598439	19.0972	0.772023
SY_S20_36_000000000001_8	HM5_0.13	13	SY_S20_36	mcrA	HR1	d__Archaea;p__Halobacteriota;c__Methanosarcinia;o__Methanosarcinales;f__HR1;g__UBA7939;s__	1728	19.8333	1	0.96412	0.0124982	0.120705	0.0119344	0.0988725	31.25	0.773767
SY_S20_36_000000000001_8	SY5_0.13	13	SY_S20_36	mcrA	HR1	d__Archaea;p__Halobacteriota;c__Methanosarcinia;o__Methanosarcinales;f__HR1;g__UBA7939;s__	1728	10.9988	1	0.854745	0.00688034	0.119447	0.00372949	0.0312229	9.83796	0.744366
SY_S20_36_000000000001_8	HM1_0.26	26	SY_S20_36	mcrA	HR1	d__Archaea;p__Halobacteriota;c__Methanosarcinia;o__Methanosarcinales;f__HR1;g__UBA7939;s__	1728	109.99	1	1	0.0116832	0.117275	0.0134262	0.114484	35.8796	0.79523
SY_S20_36_000000000001_8	D72_0.1	10	SY_S20_36	mcrA	HR1	d__Archaea;p__Halobacteriota;c__Methanosarcinia;o__Methanosarcinales;f__HR1;g__UBA7939;s__	1728	22.7297	1	0.965856	0.0130542	0.111873	0.0119344	0.106678	32.9861	0.830254
SY_S20_36_000000000001_8	SY5_0.17	17	SY_S20_36	mcrA	HR1	d__Archaea;p__Halobacteriota;c__Methanosarcinia;o__Methanosarcinales;f__HR1;g__UBA7939;s__	1728	18.9369	1	1	0.00564933	0.110259	0.00372949	0.0338248	10.4167	0.759131
SY_S20_36_000000000001_8	SY6_0.15	15	SY_S20_36	mcrA	HR1	d__Archaea;p__Halobacteriota;c__Methanosarcinia;o__Methanosarcinales;f__HR1;g__UBA7939;s__	1728	11.7483	1	0.977431	0.00662968	0.107502	0.00447539	0.0416305	12.7315	0.743871
SY_S20_36_000000000001_8	SY6_0.19	19	SY_S20_36	mcrA	HR1	d__Archaea;p__Halobacteriota;c__Methanosarcinia;o__Methanosarcinales;f__HR1;g__UBA7939;s__	1728	9.18461	0.998843	0.848958	0.0077528	0.102383	0.00372949	0.0364267	10.9954	0.728408
SY_S20_36_000000000001_8	D75_0.1	10	SY_S20_36	mcrA	HR1	d__Archaea;p__Halobacteriota;c__Methanosarcinia;o__Methanosarcinales;f__HR1;g__UBA7939;s__	1728	30.9045	1	1	0.0127849	0.0978884	0.0104426	0.106678	31.8287	0.794875
SY_S20_36_000000000001_8	S11_0.85	85	SY_S20_36	mcrA	HR1	d__Archaea;p__Halobacteriota;c__Methanosarcinia;o__Methanosarcinales;f__HR1;g__UBA7939;s__	1728	8.34896	0.981481	0.678819	0.0136724	0.0716683	0.00447539	0.0624458	17.3611	0.692151
SY_S20_36_000000000001_8	D27_0.1	10	SY_S20_36	mcrA	HR1	d__Archaea;p__Halobacteriota;c__Methanosarcinia;o__Methanosarcinales;f__HR1;g__UBA7939;s__	1728	26.3669	1	1	0.0101818	0.059021	0.00522128	0.0884649	23.7269	0.792049
SY_S20_36_000000000001_8	SF_0.25	25	SY_S20_36	mcrA	HR1	d__Archaea;p__Halobacteriota;c__Methanosarcinia;o__Methanosarcinales;f__HR1;g__UBA7939;s__	1728	7.77662	0.993056	0.689815	0.0141959	0.0477789	0.00223769	0.0468343	12.1528	0.713028
SB_S4_bin35_000000000062_9	SB_1.5	150	SB_S4_bin35	mcrA	Methanosarcinaceae	d__Archaea;p__Halobacteriota;c__Methanosarcinia;o__Methanosarcinales;f__Methanosarcinaceae;g__;s__	606	13.4719	1	0.99835	0.00531391	0.151188	0.00215983	0.0142857	4.9505	0.840761
